# Supplementary material for: Molecular Insights into the Role of Cysteine-Rich Peptides in Induced Resistance to Fusarium oxysporum Infection in Tomato Based on Transcriptome Profiling
Source: Int J Mol Sci. 2021 May 27;22(11):5741. doi: 10.3390/ijms22115741 (PMC8198727; doi:10.3390/ijms22115741)
Supplement: Supplementary file 1 [file ijms-22-05741-s001.zip]

Archive with 7 entries (7 files):
- Table S1.pdf
- Table S2.pdf
- Table S3.xlsx
- Table S4.xlsx
- Table S5.pdf
- Table S6.pdf
- Table S7.pdf
