# Supplementary material for: Molecular Insights into the Role of Cysteine-Rich Peptides in Induced Resistance to Fusarium oxysporum Infection in Tomato Based on Transcriptome Profiling
Source: Int J Mol Sci. 2021 May 27;22(11):5741. doi: 10.3390/ijms22115741 (PMC8198727; doi:10.3390/ijms22115741)
Supplement: Supplementary file 1 [file ijms-22-05741-s001.zip › Table S3.xlsx]

## Sheet: Defensins
		Signal peptides predicted by SignalP are shown in low-case letters [87]. Prediction of antimicrobial properties was performed with CAMPr3 program [88]. Molecular mass and isoelectric point (PI) were computed for mature proteins with the ProtParam tool [89]. Accession numbers and annotation for the top BLAST hits in the NCBI database are presented. The C-terminal glycosylphosphatidylinositol-ancho…
		MOTIF: C[ABD-Z]{4,25}C[ABD-Z]{2,12}C[ABD-Z]{3,4}C[ABD-Z]{3,17}C[ABD-Z]{4,32}C[ABD-Z]C[ABD-Z]{1,6}C
#	Name	Signaling sequence | mature sequence	AMP prediction	Signal peptide (aa)	Mature peptide (aa)	Molecular mass (Da)	PI	BLAST homology (the first hit)	Accession number	% identity	Protein family / domain classification	Nucleotide sequence
1	SlDEFL1	maqsirffatlfllamlvmatemgptrivea RHCESLSHRFKGPCVSDKNCASVCETERFSGGNCRGFRRRCFCTKPC	AMP	31	47	5357.14	9.14	defensin-like protein precursor [S. lycopersicum]	NP_001333453.1	100	Defensin, plant; Knottin, scorpion toxin-like superfamily	atggcacaatccattcgtttctttgctactttgtttcttctagccatgcttgttatggctactgaaatgggaccaacgagaatcgtagaggcaagacattgtgagtcgttgagccatcgtttcaagggaccatgtgtgagcgataagaattgtgcctcggtttgcgagaccgaaagattttccggtggtaattgccgtggattccgtcgccgttgcttttgcaccaagccatgctaa
2	SlDEFL2	mansmrlfatmlllamlvmatgpmrivea RTCESQSHRFKGPCVSEKNCASVCETEGFSGGDCRGFRRRCFCTRPC	AMP	29	47	5279.96	8.76	gamma-thionin precursor [S. lycopersicum]	NP_001234872.2	100	Defensin, plant; Knottin, scorpion toxin-like superfamily	atggcaaactccatgcgtttatttgctactatgttacttctagcaatgcttgtcatggctactggaccaatgagaattgttgaggcaagaacttgtgagtctcagagtcatcgtttcaaaggaccatgtgtgagtgagaagaattgtgcctcggtatgtgagaccgaaggattttccggtggtgattgtcgtggattccgtcgccgttgcttttgcactaggccatgctaa
3	SlDEFL3	makytgflalliclflvaateiqmveg KYCWKKSGKWNGPCQYSYKCSYHCKHYYGAKYGICKKYKPWGHKYYWAKYACYCYSPCHY	AMP	27	60	7452.65	9.41	defensin D1-like [S. lycopersicum]	XP_004242838.1	100	Defensin, plant; Knottin, scorpion toxin-like superfamily	atggcaaagtacactggttttcttgccctcctcatttgcctcttccttgttgctgcaactgaaatacaaatggtagaaggaaaatactgttggaaaaagagtggcaagtggaatggaccttgtcaatactcttacaaatgtagctatcattgcaagcactactatggagctaaatatggtatatgtaagaagtataaaccatggggtcacaaatattactgggctaaatatgcttgctactgctactcaccttgccactactaa
4	SlDEFL4	mgnslrlfatfflvamlllatgpttsvea RTCESQSHHFKGNCLSDTNCGSVCRTEGFTGGNCRGFRRRCFCTRNC	AMP	29	47	5293.91	8.99	defensin-like protein precursor [S. lycopersicum]	NP_001297246.1	100	Defensin, plant; Knottin, scorpion toxin-like superfamily	atggggaactcccttcgtttgtttgcaactttcttccttgtagctatgctgcttttggccactggaccaacaacaagtgtagaagcaagaacttgtgagtcgcagagccaccatttcaaagggaattgtcttagcgataccaattgtggttccgtttgccgcaccgaagggttcaccggtggcaactgtcgcggttttcgtcgacgttgcttttgcacccggaattgttaa
5	SlDEFL5	mntkvilallfcfllvasnemqvgea KVCQRRSKTWSGPCINTGNCSRQCKQQEDARFGACHRSGFGFACFCYFKC	AMP	26	50	5702.53	9.27	defensin-like protein 1 [S. lycopersicum]	XP_004242851.1	100	Defensin, plant; Knottin, scorpion toxin-like superfamily	atgaataccaaagtcattctagctctcttgttttgcttcctcctcgttgcatccaatgagatgcaagttggagaagcaaaagtatgtcaaaggcggagcaagacatggtcaggtccatgtattaacacaggtaattgtagccgtcaatgcaagcaacaagaggatgctcgttttggagcttgtcacagaagtggctttggatttgcttgcttttgctatttcaaatgctaa
6	SlDEFL6	makytaflalllclflvaateiqmaeg KYCWKKSDKWNGPCQYSYKCSYHCKHYYGAKYGICKKYKPWGHKYYWAKYACYCYSPCHY	AMP	27	60	7510.69	9.33	defensin D1-like [S. lycopersicum]	XP_004242842.1	100	Defensin, plant; Knottin, scorpion toxin-like superfamily	atggcaaaatacactgcttttcttgccctcctcctttgcctcttccttgttgctgcaactgaaatacaaatggcagaaggaaaatactgttggaaaaagagtgacaagtggaatggaccttgtcaatactcttacaaatgtagctatcattgcaagcactactatggagctaaatatggtatttgtaagaagtacaaaccatggggtcacaaatattactgggcaaaatatgcttgctattgctactcaccttgccattactaa
7	SlDEFL7*	marsiffmaflvlammlfvtyevea QQICKAPSQTFPGLCFMDSSCRKYCIKEKFTGGHCSKLQRKCLCTKPC VFDKISSEVKATLGEEAKTLSEVVLEEEIMME	AMP	25	80	9000.57	7.68	defensin-like protein precursor [S. lycopersicum]	NP_001315592.1	100	Defensin, plant; Knottin, scorpion toxin-like superfamily	atggctcgttccattttcttcatggcatttttggtcttggcaatgatgctctttgttacctatgaggtagaagctcagcaaatttgcaaagcaccaagccaaactttcccaggattatgttttatggactcatcatgtagaaaatattgtatcaaagagaaatttactggtggacattgtagcaaactccaaaggaagtgtctatgcactaagccatgtgtatttgacaaaatctcaagtgaagttaaagcaactttgggtgaggaagcaaaaactctaagtgaagttgtgcttgaagaagagattatgatggagtaa
8	SlDEFL8*	mkselrksqfhlqillfaviflsi TVCLNGLNPLPSHQDDEDKCPRTPFPTDSCPINCFRPDPVCGVDGVTYWCGCPDAHC AGVRVAKLGPCTVGNGGSGAVPGG	Non-AMP	24	57	6207.96	4.35	uncharacterized protein LOC101258271 [S. lycopersicum]	XP_004241431.1	100	Serine protease inhibitor, Kazal-type family protein	atgaaatcagagttgagaaaatcccaatttcatctccaaattctgctatttgctgtcatctttttgtccattactgtctgtttaaacggtttaaatccactaccttctcatcaagacgacgaagataaatgccctagaactccatttccgaccgattcttgccccatcaattgcttccgacccgacccggtttgcggtgtcgatggagttacctactggtgtggttgtcccgatgctcactgtgctggtgttcgcgttgccaaattaggaccttgcactgtgggaaatggagggtccggtgcagttccgggaggataa
9	SlDEFL9*	meflrisafqpifvfllisviyfpv TVRSDEIIPLLLPSEQVNQDICPTTPSPSESCPINCFRPDPVCGVNGVTYWCGCPDAHC AGVRVVKSGICEVGNGGSAPVTGQALLLIHIVWLVLLGFVGLFGLL	Non-AMP	25	59	6376.22	4.14	uncharacterized protein LOC101254768 [S. lycopersicum]	XP_004235039.1	100	Serine protease inhibitor, Kazal-type family protein	atggaatttcttagaatttctgcttttcaacctatcttcgtgttcctgctcatctctgtcatctacttcccggtcaccgtccgttcagatgaaatcatcccgcttctgttgccttccgaacaagtgaatcaagacatttgccctacgacgccgtctccgtcggaatcctgccctattaattgcttccgacccgacccggtctgcggtgttaacggtgtgacgtactggtgtggttgccccgacgcacattgtgctggtgtgcgtgttgtgaaatcagggatctgtgaggtgggaaacggaggttctgctccggttacgggtcaagcgctattgttgattcacattgtttggcttgtgttacttggtttcgtcgggctgtttgggctgctatga
	* PI and antimicrobial activity were predicted for mature peptides without C-terminal prodomains (italics)

## Sheet: GASA
		MOTIF: C[ABD-Z]{3}C[ABD-Z]{3}C[ABD-Z]{7,11}C[ABD-Z]{3}C[ABD-Z]{2}CC[ABD-Z]{2}C[ABD-Z]{1,3}C[ABD-Z]{11}C[ABD-Z]{1,2}C[ABD-Z]{11,14}KCP
#	Name	Signaling sequence | mature sequence	AMP prediction	Signal peptide (aa)	Mature peptide (aa)	Molecular mass (Da)	PI	BLAST homology (the first hit)	Accession number	% identity	Protein family / domain classification	Nucleotide sequence
1	SlSN1	maksgynasflllismflilltfsnvveg YNKLRPRDCKPRCTYRCSATSHKKPCMFFCQKCCATCLCVPKGVYGNKQSCPCYNNWKTQEGKPKCP	AMP	29	67	7732.16	9.36	protein RSI-1 [ S. lycopersicum (tomato) ]	NP_001234666.1	99	Gibberellin regulated protein	atggcaaagagtggttacaatgctagcttcttgttacttatctcaatgttcttgattttgctcactttctctaacgtggtcgagggttacaacaagctccgcccaagagattgcaagccaagatgtacttatagatgctcagcaacatcacacaagaagccatgtatgttcttttgtcaaaaatgttgtgcaacatgtttatgtgttcctaaaggagtttatggcaacaaacaatcatgcccttgttacaacaattggaagactcaagaaggaaaacctaaatgcccttaa
2	SlSN2	maiskalfaslllslllleqvqs IQTDQVSSNAISEGADSYKKIDCGGACAARCRLSSRPRLCHRACGTCCARCNCVPPGTSGNTETCPCYASLTTHGNKRKCP	AMP	23	81	8513.66	8.81	snakin-2 precursor [S. lycopersicum]	NP_001307142.1	100	Gibberellin regulated protein	atggccatttctaaagctctctttgcttcattacttctctccttgctccttctcgagcaagtccaatctattcagactgatcaagtgagcagcaatgctatttctgaaggcgctgattcctacaagaaaattgactgtgggggagcttgtgcagcaaggtgccgattatcatcaaggccaagattgtgtcatagggcatgtggaacttgttgtgctagatgcaactgtgttcctcctggtacttctggcaacactgagacttgcccttgctatgccagtttgactactcatggcaacaaacgtaaatgcccttaa
3	SlSN3	magkmsivlfvllvvfltqnqvsra NIMRDEQQQQQRNNQLYGVSEGRLHPQDCQPKCTYRCSKTSYKKPCMFFCQKCCAKCLCVPAGTYGNKQSCPCYNNWKTKRGGPKCP	AMP	25	87	10036.6	9.26	protein GAST1 precursor [S. lycopersicum]	NP_001296306.1	100	Gibberellin regulated protein	atggctgggaaaatgagcattgtcttgtttgttcttttggtggttttcctgactcaaaatcaggtttcaagggccaacattatgcgtgatgagcagcagcaacaacagagaaataaccaactgtatggtgttagtgagggaagactccatcctcaagattgtcaaccaaaatgcacgtaccggtgttcaaagacatcgtataagaagccgtgtatgtttttctgccagaaatgctgtgcaaagtgtttgtgtgttcctgctggtacctatggcaataagcaaagttgcccttgctacaataactggaagaccaaaagaggtggcccaaagtgcccatga
4	SlSN4	maklvsffllaliaismvattala ADAQYHLDRSRYGPGSLKPTQCLPQCTRRCSKTQYHKPCMFFCQKCCKTCLCVPPGFYGNKGVCPCYNNWKTKEGGPKCP	AMP	24	80	9058.59	9.18	gibberellin-regulated protein 6 [S. lycopersicum]	XP_004236040.1	100	Gibberellin regulated protein	atggccaagcttgtttcgtttttccttttggctcttattgccatttccatggttgcaaccactgctctagctgctgatgcccagtaccaccttgatcgttcaaggtatggtccagggagcttgaagccaacacaatgcctgccacaatgtacaagaagatgtagcaagacacagtaccacaagccatgcatgttcttttgccagaagtgctgcaagacatgcctatgtgttcctccaggtttctatggaaacaaaggcgtttgcccttgctacaacaactggaagaccaaagaaggaggaccaaaatgcccttaa
5	SlSN5	mektlslvlilpllimlllvgtha KIIIESPAPQPQPPNTLPMNGTTPGSLHPQDCLPKCTYRCSNTQYRKPCMFFCQKCCAKCLCVPAGTYGNKQFCPCYNNWKTKRGGPKCP	AMP	24	90	10030.8	9.19	protein GAST1-like [S. lycopersicum]	XP_004236562.1	100	Gibberellin regulated protein	atggagaagacacttagcttagtgctaatactccctcttctaataatgcttcttcttgttggaactcatgcaaaaataataatagaatctccagcacctcagccacaacctcctaacactttaccaatgaatggtactactcctggtagtctccatcctcaagattgtttaccaaagtgcacatatagatgctcaaatacacaatataggaagccatgtatgttcttttgccaaaaatgttgtgcaaagtgtctctgtgttcctgctgggacttatgggaacaaacaattttgcccttgttacaataattggaagactaagagaggaggcccaaaatgcccttaa
6	SlSN6	makivsvlllallvismlantvma ANGKHHHYAKKYGPGSLKPSQCLPQCTRRCSKTQYHKPCMFFCQKCCNKCLCVPPGTYGNKAVCPCYNNWKTKEGGPKCP	AMP	24	80	8984.55	9.4	gibberellin-regulated protein 6-like [S. lycopersicum]	XP_004241582.1	100	Gibberellin regulated protein	atggccaagattgtttcagttctccttttggcccttcttgtcatttccatgcttgctaacactgttatggctgcaaatggcaaacaccaccactatgctaagaagtatggaccaggaagcttgaagccctcgcaatgtctaccacaatgtacgaggaggtgtagcaagacacagtaccacaagccatgcatgttcttctgccaaaaatgttgcaacaagtgtttgtgtgttccacctggtacctatggaaacaaggctgtttgtccttgttacaataactggaagaccaaggaaggaggacctaaatgcccttaa
7	SlSN7	mmklkfstlllvalvltsflipatia GSEFCDSKCNFRCSKAGRQDRCLKYCGICCAECHCVPSGTSGNKDECPCYRDKKNSKGGPKCP	AMP	26	63	6860.83	8.64	peamaclein-like [S. lycopersicum]	XP_004252296.1	100	Gibberellin regulated protein	atgatgaagctaaagttttcaactttgcttttggtggcacttgttcttacttctttcctcattccagccactattgctggttcagagttttgtgattcaaagtgcaactttaggtgttcaaaggcaggacgacaggacagatgcttaaagtattgtggaatatgttgtgcagagtgtcattgtgttccttctggaacaagtggaaacaaagatgagtgtccttgctatagggacaagaaaaactctaagggagggcctaaatgtccttaa
8	SlSN8	mklsfatlllvtlflttffipatia GSDFCDSKCNVRCSKAGRQDRCLKYCGICCEECHCLPSGTYGHKDECPCYRDKKNSKGGPKCP	AMP	25	63	6969.95	8.48	peamaclein [S. lycopersicum]	XP_004252297.1	100	Gibberellin regulated protein	atgaagctaagttttgcaactctgcttttggtgacactttttcttactactttcttcattccagccactatagctggttcagatttttgtgattcaaagtgtaacgtaaggtgttcaaaagcaggacgacaagacagatgcttaaagtactgtggaatatgttgtgaggagtgtcattgccttccttctggaacttatgggcataaagatgagtgcccttgctatagagacaagaagaactctaagggagggcctaaatgcccttga
9	SlSN9	mamalrvllllvlffltvka QDSIIDLKEVEEDKQQHVGLSQALRVFTRGANRRLVQDIVLKVAKYLNNGDIALAPAPAPPPSPLDCGGLCKYRCSLHSRPNVCFRACGTCCVRCKCVPPGTFGNREKCGKCYTEMTTHGNKTKCP	AMP	20	126	13808	8.98	gibberellin-regulated protein 10 [S. lycopersicum]	XP_004236143.1	100	Gibberellin regulated protein	atggcgatggcgcttcgtgtactgcttcttttagttttatttttccttactgttaaggcacaggattctattattgatctcaaggaagttgaagaagacaaacaacaacatgttggtctcagccaggcacttcgtgttttcaccagaggagccaatagaaggctagttcaagacatagttttaaaggttgcaaaatacttgaacaatggggatattgctctagctccagcaccagctccacctcccagtccattggattgtggaggattgtgcaaatacagatgcagtttacactcgaggcccaatgtgtgttttagggcatgtggaacatgttgtgttaggtgcaaatgtgtgccaccagggacctttgggaacagagagaagtgtggcaaatgttac…
10	SlSN10	maslkgfaalliaslvlvhftya LQEVISGKPPAPSPQPPKPIDCTGSCKTRCSKSSRQNLCNRACGSCCRTCHCVPPGTSGNYEACPCYFNLTTHNSTRKCP	AMP	23	80	8575.81	8.93	gibberellin-regulated protein 11 [S. lycopersicum]	XP_004232490.1	100	Gibberellin regulated protein	atggcatccctaaagggatttgcagctttgctcattgcatcacttgtgcttgttcatttcacttatgcccttcaagaggtaattagcggcaaaccaccagcaccaagtcctcaacctccaaagccaatagactgtacgggatcttgtaaaacgaggtgcagcaaatcgtcacggcaaaatctctgcaacagagcatgtggaagttgctgccgtacctgccactgcgtgccaccagggacttctggaaattacgaagcatgcccttgctatttcaaccttactactcataacagcacccgcaaatgtccttaa
11	SlSN11	mkiftlflifilliqvfana ATEQIEAGNEGALHKKIHPIKRIHCGYACARRCKKSSRKKVCMRACKTCCARCKCVPPGTYGNKEVCPCYARLRTHGNKPKCP	AMP	20	83	9248.03	9.7	snakin-2-like [S. lycopersicum]	XP_004250385.1	100	Gibberellin regulated protein	atgaagattttcacattatttctcattttcatcctcctcatacaggttttcgccaatgctgctactgaacagatagaggcaggcaatgaaggagctcttcacaaaaaaattcacccaattaagaggatacactgtggatacgcatgtgcgaggagatgcaagaagtcgtcaagaaagaaggtgtgcatgagggcatgcaagacatgttgtgcaagatgcaagtgtgttccaccaggcacttatggaaacaaggaagtttgcccttgctatgctaggcttaggactcatggcaacaagcctaagtgcccttaa
12	SlSN12	mklflltlllvtlvitpsfiqttma GSYFCDSKCKLRCSKAGLADRCLKYCGICCEECKCVPSGTYGNKHECPCYRDKKNSKGKSKCP	AMP	25	63	6983.16	8.97	gibberellin-regulated family protein precursor [S. lycopersicum]	NP_001317094.1	100	Gibberellin regulated protein	atggctggttcatatttttgtgattcgaagtgcaagctgagatgttcaaaggcaggacttgcggacagatgcttgaaatactgtggaatttgttgtgaagaatgcaaatgcgtgccttctggaacttatggtaacaaacatgaatgtccttgttatagggacaagaagaactctaagggcaagtctaaatgcccttga
13	SlSN13	mkrflvafmllfallltssflqpata KSVYCTQKCEARCSKAGLKDRCVKYCELCCAKCKCVPNGTYGNKHQCPCYRDMKNSKGKPKCP	AMP	26	63	7097.42	9.24	peamaclein [S. lycopersicum]	XP_010315202.1	100	Gibberellin regulated protein	atgaagaggtttttggtagcttttatgttgctctttgctctgcttttgacatcctcctttcttcaacctgcaactgccaaatcagtgtactgcacgcagaaatgcgaggctcggtgttccaaggcaggactgaaggatcggtgcgtgaaatactgtgagttatgctgtgcaaagtgcaaatgcgttccaaatgggacttatggaaataagcatcaatgcccttgttatagggacatgaagaactctaagggaaagcccaaatgtccttag

## Sheet: Thionins
#	Name	Signaling sequence | mature sequence	AMP prediction	Signal peptide (aa)	Mature peptide (aa)	Molecular mass (Da)	PI	BLAST homology (the first hit)	Accession number	% identity	Protein family / domain classification	Nucleotide sequence
1	SlThi1	mvewwwsvlgaavpavma GQAFRTKKRRDEEERSNRARGREKNSDDIFVCERVCTSNRMLKKVGAFSKDPTPDTCVTVCGVSELDACARTVCVNQHQVPNWNDICLKRCQSECLRLSQSSVVSS	AMP	18	106	11970.5	8.82	uncharacterized protein At5g64816-like [S. lycopersicum]	XP_004237990.1	97.4	At5g64816-like, thionin-like protein of unknown function	atggtggaatggtggtggtctgttcttggagctgcagtaccagctgtaatggcagggcaagctttcaggacgaaaaaaaggagagatgaggaggagaggtcaaacagggccagaggtcgtgagaagaactccgatgatatctttgtttgtgaaagagtgtgtacttcaaacaggatgctgaagaaggttggtgcattttctaaagacccgacacctgatacttgtgttactgtttgtggtgtttctgagctcgatgcgtgtgctcggactgtttgtgttaaccagcaccaagtacctaactggaatgatatctgtcttaagaggtgtcaaagtgagtgtcttaggctctcacaatcttctgtagtgtcttcttag
2	SlThi2	mvevwwsllgaaipaiva GQAYRIKRNHAEEQRIKSARGREKSTDDIFVCERVCTSKRMLKKVGAFSKDPIPDTCITVCGVSELDACSDACARTVCVNQHQVPNWNDVCLRRCQSECLKLSSNLPS	AMP	18	108	12104.9	8.75	uncharacterized protein At5g64816 [S. lycopersicum]	XP_004237465.1	100	At5g64816-like, thionin-like protein of unknown function	atggttgaggtatggtggtccttgttaggggctgctattcctgctattgtagctggtcaagcttacagaattaagagaaatcatgctgaggagcagagaatcaagagtgcacggggcagggagaagagcactgatgatattttcgtgtgcgagagagtctgtacatcaaagagaatgttgaagaaggttggtgcattttccaaggatccaattcccgatacttgtattactgtttgtggcgtatccgaacttgatgcttgctctgatgcctgcgctcgtactgtctgtgtcaaccagcatcaagtgccaaactggaatgatgtctgcctcaggagatgtcaaagtgaatgcctcaaactttcttctaatctcccttcatag
3	SlThi3	mesmklralvmalmfmgifvgqsga AFTDCYTRCFIFCMIDPSETVCKCTTKCLKQCIFNSDSDSGSVSTNNKIDSSNHKFCKLGCALSACSTLSKKHQPNGEKMDDCVGSCSKNCTKSY	AMP	25	95	10394.9	8.25	thionin-like protein 2 [S. lycopersicum]	XP_004235702.1	100	Thionin-like protein	atggagtcaatgaagttaagggcacttgttatggccttgatgtttatgggaatttttgttgggcagtcaggtgctgccttcactgactgttacactagatgtttcattttctgcatgattgatccttctgagacagtatgcaaatgcactactaaatgcttaaaacagtgcattttcaattcagattctgattctggttctgtttctaccaataacaaaatagacagtagcaatcataagttctgtaagttgggctgtgccttgtctgcttgctccactctcagcaaaaaacatcaaccaaatggtgaaaagatggatgactgtgttggatcttgctcaaagaactgcaccaagagctactga

## Sheet: LTPs 
			MOTIF: C[ABD-Z]{6,15}C[ABD-Z]{9,31}CC[ABD-Z]{8,21}C[ABD-Z]C[ABD-Z]{13,35}C[ABD-Z]{5,18}C
#	Name	Group number according to Boutrot et al. (2008) and Li et al. (2014)	Signaling sequence | mature sequence	AMP prediction	Signal peptide (aa)	Mature peptide (aa)	Molecular mass (Da)	PI	BLAST homology (if present, the first hit is indicated)	BLAST homology (the first hit)	Accession number	% identity	GPI	Protein family / domain classification	Nucleotide sequence
	Type 1		C[ABD-Z]{9}C[ABD-Z]{12-14}CC[ABD-Z]{19}C[ABD-Z]C[ABD-Z]{22}C[ABD-Z]{13,14}C
1	SlLTP1.1	I	manvlskkfllsflliclvlsppqara VITCDTVFNDLKPCLNYVLVGGNVPAECCNGLKSLIVKAITTADRQSICSCLKSLATTATDEQVDRAASLPGKCGVKVPFKISRDVDCTKVK	AMP	27	92	9763.43	8.46	non-specific lipid-transfer protein 1-like [S. lycopersicum]	non-specific lipid-transfer protein 1-like [S. lycopersicum]	XP_004240614.3	100	-	Plant lipid transfer protein/Par allergen; Bifunctional inhibitor/plant lipid transfer protein/seed storage helical domain	atggccaatgtattaagcaagaaattccttctttctttcctcctcatttgcttggtgttgtccccaccacaagctagggcggtgataacatgtgacacagtattcaacgacttgaaaccgtgccttaattacgtgttagttggtggaaatgtgcccgctgaatgttgcaacggacttaaatctcttattgttaaggcaattaccaccgcagatcgccagagcatatgctcgtgcctgaagagtctcgccacgaccgcgacggatgaacaagttgatcgtgccgctagtctccccggaaaatgtggtgtcaaagttcctttcaagattagccgtgatgttgattgcacaaaggtgaaatga
2	SlLTP1.2	I	maiskdlvkplsllfliyiviaasprvda AITCSSVFNGLIPCLSYVVKGGKVPPTCCRGIKSLYSIAKTTADHQGVCSCLKMAASSVSGIDFKNAAALPGKCGVKNIPFKISPKVDCSKVR	AMP	29	93	9637.47	9.48	non-specific lipid-transfer protein 1 [S. lycopersicum]	non-specific lipid-transfer protein 1 [S. lycopersicum]	XP_004245220.1	100	-	Plant lipid transfer protein/Par allergen; Bifunctional inhibitor/plant lipid transfer protein/seed storage helical domain	atggctatctcaaaagatcttgttaagcccctttctctcttgttcctaatttacatagtaattgccgcatcacctcgcgttgatgcggcaatcacatgtagctcggtgttcaacggcctaatcccgtgccttagctacgtagtaaaaggtggcaaggtgccaccgacttgctgtagagggatcaagtccctctacagtatcgccaaaaccacggcagaccaccaaggcgtttgctcgtgcttgaaaatggctgcctcaagtgttagtggtatcgattttaagaatgctgctgccctccctggaaaatgtggggtgaaaaatattcccttcaagattagccctaaagttgattgctcaaaggtcagataa
3	SlLTP1.3	I	maispimlnkqpfpmlliciavvmatita TTSQDATLTCNTVFTTLEPCLSYVLGGGLSVPSECCNGIKSMLNGAYTIADRQSACKCIKSVVSSAAPGPVSRAAKVPGICKANVPFKISPHVDCSKTK	AMP	29	99	10196.8	8.86	non-specific lipid-transfer protein 1 [S. lycopersicum]	non-specific lipid-transfer protein 1 [S. lycopersicum]	XP_004245223.1	100	-	Plant lipid transfer protein/Par allergen; Bifunctional inhibitor/plant lipid transfer protein/seed storage helical domain	atggccatttccccaataatgctaaacaagcaaccatttcctatgcttctcatttgcatcgcggtggtcatggctacaattacagccacgacttctcaggatgcaactcttacgtgcaacacggtgtttacaacccttgaaccatgtcttagttacgtgttaggtggtggattaagtgtgccatcagagtgttgtaatgggattaaatctatgctcaatggtgcgtatacaatagctgaccgccagagcgcttgcaaatgcataaagagcgttgtttctagcgctgccccaggtccagtcagccgtgctgctaaagtccctggaatatgtaaggccaatgttcctttcaagattagtccacatgttgactgttctaagaccaaataa
4	SlLTP1.4	I	msikqlfpllllicvavaatatda AVTCNTVYTDLEPCLGFVLNGGLTVPSACCGGLKSLLVAAGTTADRQSACKCIKSLASSANGVQIGRATQLPRICKVNVPYQISPNVDCSKIT	AMP	24	93	9547.11	8.71	non-specific lipid-transfer protein 1-like [S. lycopersicum]	non-specific lipid-transfer protein 1-like [S. lycopersicum]	XP_004245407.1	100	-	Plant lipid transfer protein/Par allergen; Bifunctional inhibitor/plant lipid transfer protein/seed storage helical domain	atgtcaatcaagcaactatttcctttgcttcttctcatctgcgtcgcggtggctgccacggccacggatgcagctgtcacgtgcaacacggtgtatactgacctcgaaccatgtcttggttttgtgttaaatggtggacttaccgtgccttcagcatgttgcggtgggcttaaatctctgctcgttgctgcgggtaccacagctgaccgtcaaagcgcttgcaaatgcataaagagccttgcttcaagtgctaatggagttcaaattggccgtgctactcaactccctagaatatgtaaggttaatgttccttaccagattagtccaaatgttgattgctcaaagatcacataa
5	SlLTP1.5	I	mggkigwfvvlcmliahgea LSCGQVTKLLFPCLAYLRDKGGIGSCCSGVSSLANAAKSTLARKAACTCLKSAAATITGINYRKAADLPSVCKVNIPYKISPSTDCSKVR	AMP	20	90	9301.96	9.5	non-specific lipid-transfer protein 1 [S. lycopersicum]	non-specific lipid-transfer protein 1 [S. lycopersicum]	XP_004246276.1	100	-	Plant lipid transfer protein/Par allergen; Bifunctional inhibitor/plant lipid transfer protein/seed storage helical domain	atgggtggaaaaattggatggtttgtggtattatgcatgttgatagcccatggtgaagccttaagctgtgggcaagtgacgaagcttttattcccgtgccttgcttaccttagagacaaaggaggtataggaagttgttgcagtggagttagttctttggcaaatgccgcaaagagcacactagctcgtaaagctgcctgcacttgccttaaatcagcagccgctactattaccggaatcaattaccgcaaagctgctgatcttccttccgtttgtaaagtcaacattccctataagatcagtccttccactgactgctccaaggtccgctaa
	Type 2		C[ABD-Z]{7}C[ABD-Z]{13}CC[ABD-Z]{8}C[ABD-Z]C[ABD-Z]{23}C[ABD-Z]{6}C
6	SlLTP2.1	II	mkmtkvcsfvavmlvmilvcdqfganea ATCSASQLSPCLGAIQGGTAPSQDCCARLKNQQPCICGFMKDPNLRQYVNSPNARKVAGQCGVSIPSC	AMP	28	68	7045.1	8.74		lipid-transfer protein 7k-LTP precursor [S. lycopersicum]	NP_001306883.1	100	-	Bifunctional inhibitor/plant lipid transfer protein/seed storage helical domain superfamily; Non-specific lipid-transfer protein type 2	atgaaaatgactaaggtttgttcttttgtggcagtaatgttggtgatgatccttgtttgtgatcaatttggggctaacgaggcggcgacatgcagcgcctcgcagctgagcccgtgtttgggtgcgatccagggtgggaccgcaccatcacaggattgttgtgctaggcttaagaaccagcagccttgcatttgtggatttatgaaggatcctaatttgaggcaatatgttaattctccaaatgctaggaaagttgctggacaatgtggtgtaagcattcctagttgttaa
7	SlLTP2.2	II	mkkgssfiaillvlflsellvtea VTCSVTELVPCAAAILSSQPPSKECCNKLKEQKPCLCGYLKNPSLKQYVNSPNAKKVAKTCGVSTPSC	AMP	24	68	7188.47	9	PREDICTED: non-specific lipid-transfer protein 2-like [S. lycopersicum]	PREDICTED: non-specific lipid-transfer protein 2-like [S. lycopersicum]	XP_004234577.1	100	-	Bifunctional inhibitor/plant lipid transfer protein/seed storage helical domain superfamily; Non-specific lipid-transfer protein type 2	atgaagaagggaagtagttttattgcaatattgttagtcctttttcttagtgaattgcttgtcacggaggccgtgacatgcagtgttacagagctagttccatgtgccgcggcgatcctgtcatcacaaccaccctctaaggaatgttgcaataagttgaaagagcaaaagccttgtctttgtggatatcttaagaatccaagccttaagcaatatgtcaactctcctaatgccaaaaaagttgctaaaacttgtggagtatccactccaagttgttag
8	SlLTP2.3	II	mktasklavltvlvlllaeahisva VTCSAIQLSPCLSAITSKSAPSKLCCSRIRQQKPCLCTYLKNPTLRNYVNSPGAKKVANTCGVPYPKC	AMP	25	68	7305.67	9.57	non-specific lipid-transfer protein 2 [S. lycopersicum]	non-specific lipid-transfer protein 2 [S. lycopersicum]	XP_004235834.1	100	-	Bifunctional inhibitor/plant lipid transfer protein/seed storage helical domain superfamily; Non-specific lipid-transfer protein type 2	atgaagacagcatcaaagcttgcagtactcacagttctagttctgcttcttgctgaagcacacatctctgtagctgtaacgtgcagcgcgattcagctgagcccttgccttagcgcgatcacatcaaagtcagcaccatctaaactctgctgcagcaggatcaggcaacaaaagccttgtctctgcacttatctcaagaacccaactttaaggaactatgtcaactcccctggtgctaagaaagtcgctaatacttgtggtgttccctaccccaagtgttaa
	Type D		C[ABD-Z]{9,10,13,14}C[ABD-Z]{10,14-20,22}CC[ABD-Z]{9,11-13,20,21}C[ABD-Z]C[ABD-Z]{21-25}C[ABD-Z]{6-10,13}C
9	SlLTPd1.1	IV	megiilssiltlvlmifstqsvsg QISTVCSAAMLRSFSPCINFISNGGSNNSSPTSDCCRSLKYVMNNGTDCLCLVVTGNVPFRVPINRTLAISLPKACKMDGVPVQCKGN	AMP	24	88	9317.84	8.92	PREDICTED: non-specific lipid-transfer protein-like protein At2g13820 [S. lycopersicum]	PREDICTED: non-specific lipid-transfer protein-like protein At2g13820 [S. lycopersicum]	XP_004241144.1	98.2	-	Alpha-Amylase Inhibitors (AAI), Lipid Transfer (LT) and Seed Storage (SS) Protein; Bifunctional inhibitor/plant lipid transfer protein/seed storage helical domain	atggaagggataatactatcttcaattttgactcttgttttaatgattttcagcacgcaatcagtttccgggcagattagtacagtgtgtagcgcggccatgctacgtagctttagcccttgcataaacttcattagcaatggtgggagcaataattcttcaccaacttcagattgttgcagatctctcaagtatgtcatgaacaatggcacagattgcctctgccttgttgttactggaaacgttccttttcgcgttcccattaacaggactttggctatttccctccctaaagcttgtaaaatggatggtgtccccgttcagtgcaagggtaattaa
10	SlLTPd2.1	IV	mpmkgskvlgmvvlglllivefasg MNICNMDDDGLTSCKPSVTQPNPVEPSASCCEALSGADLQCLCSYRNSFVLPSLGIDPELALALPTKCNLTSPSNC	Non-AMP	25	76	7966.07	4.03	putative lipid-transfer protein DIR1 [S. lycopersicum]	putative lipid-transfer protein DIR1 [S. lycopersicum]	XP_004229235.1	100	-	Putative lipid-transfer protein DIR1-like; Bifunctional inhibitor/plant lipid transfer protein/seed storage helical domain	atgcctatgaaaggaagcaaagttttgggtatggtagttctaggactactacttatagtagaatttgcaagtggaatgaatatttgtaacatggacgatgatggtttgacatcatgtaagccatcagtaacacaaccaaatccagtggagccatctgcttcttgctgtgaagctttgtcaggtgctgacttgcagtgtttgtgttcttataggaattcatttgtgttgccctctcttgggattgatcctgaacttgccttggctcttcctactaaatgcaatctcacttctccttctaattgttaa
11	SlLTPd2.2	IV	mehynfaqkimtlalfaivlssvnievvra QGICNVSGEGLMSCRPSITPPYPTAPTAQCCNALSRADMACLCSYKNSQLLPSLGIDPNLAIQLPQKCRLPNPPRC	AMP	30	76	8089.46	8.51	putative lipid-transfer protein DIR1 [S. lycopersicum]	putative lipid-transfer protein DIR1 [S. lycopersicum]	XP_025886016.1	100	-	Putative lipid-transfer protein DIR1-like; Bifunctional inhibitor/plant lipid transfer protein/seed storage helical domain	atggagcattataactttgcccaaaagatcatgacattggctttgtttgccatagtgttaagtagtgttaatatagaggtggtgcgggcacaaggaatatgcaacgtgtctggtgaaggattaatgtcatgcagaccatcaatcacgccaccttatccgacagcacctacagcacagtgctgtaacgcgctgtctcgtgcagacatggcctgcctttgctcttacaaaaattcccagttattgccttctcttggaatcgatcctaacctcgcaattcagctccctcagaaatgcagactacctaatcctccccgttgctaa
12	SlLTPd2.3	IV	maksystmifllfaliitvqiatina AETPEVICKVTINDLMLCLPAVMGKRPPKPTPDCCAVLRKADLQCMCNQKSELGKFGISPEAAMNLPKQCKIKVPDGC	AMP	26	78	8431.15	8.48	putative lipid-transfer protein DIR1 [S. lycopersicum]	putative lipid-transfer protein DIR1 [S. lycopersicum]	XP_010324294.1	100	-	Putative lipid-transfer protein DIR1-like; Bifunctional inhibitor/plant lipid transfer protein/seed storage helical domain	atggctaaatcatatagtacaatgatttttttgctttttgcactgattatcacagtacaaattgcaacaataaatgctgcagaaacaccagaagttatttgcaaggtcacaatcaatgaccttatgctatgtttacctgcagtaatggggaagagacctccgaaaccgacgccggattgttgcgcagtgctacgcaaggctgatttacagtgtatgtgcaaccagaaatctgagttggggaaatttggaatcagtcctgaagctgcaatgaatctgcctaagcaatgtaaaattaaggttcccgatggatgttaa
13	SlLTPd3.1	V	mnyllcvvgfvvllaiagadg AGECGRNSPDMEAMKLIPCAEAASDENASVSRSCCLQIQKLGHNPKCLCAVMLSNTAKSSGANPEVAITIPKRCNLANRPVGYKCGPYTLP	AMP	21	91	9567.07	8.49		xylem sap protein 10 kDa precursor [S. lycopersicum]	NP_001306089.1	100	-	Putative lipid-transfer protein DIR1-like; Bifunctional inhibitor/plant lipid transfer protein/seed storage helical domain	atgaactacttgttgtgtgttgtaggatttgttgtgctactggccattgctggagctgatggagccggtgaatgcgggagaaattctccagatatggaagccatgaaattgattccttgcgcagaagcagcatcggatgagaatgcatccgtatcaaggagttgttgtttacaaatacagaaattgggacacaacccgaaatgtctctgtgctgttatgctctcaaatactgctaaaagctctggagctaatcctgaagttgcgataaccatccccaagcgttgtaacctagccaatcgtcccgttggctataagtgtggaccttacacactgccatga
14	SlLTPd3.2	V	mnyllcvvgfvvllaiagadg AGECGRNSPDMEAMKLIPCAEAASDENASVSRSCCLQIKKLGQNTKCLCAVMLSNTAKSSGANPVVAITIPKRCNLANRPVGYKCGSYTLP	AMP	21	91	9522.07	8.87	uncharacterized protein LOC101257668 [S. lycopersicum]	uncharacterized protein LOC101257668 [S. lycopersicum]	XP_019069529.1	100	-	Putative lipid-transfer protein DIR1-like; Bifunctional inhibitor/plant lipid transfer protein/seed storage helical domain	atgaactacttgttgtgtgttgtaggatttgttgtgctactggccattgctggagctgatggagccggtgaatgcgggagaaattctccagatatggaagccatgaaattgattccttgcgcagaagcagcatcggatgagaatgcatccgtatcaaggagttgttgtttacaaatacagaaattgggacacaacccgaaatgtctctgtgctgttatgctctcaaatactgctaaaagctctggagctaatcctgaagttgcgataaccatccccaagcgttgtaacctagccaatcgtcccgttggctataagtgtggaccttacacactgccatga
15	SlLTPd4.1	VIII	mskmglnvkirttlvailvignnymvsrgama QSNCMNAFLSMYSCLSYVTGSTPRTPPSSSCCSALSRVLQSQPRCLCTVANGGGSSLGIQINQTLALALPAACNLKTPPVSRCYDDGNEPAMSPISRVSLVGSPEGSFSDETADPPMPGLEENWE	AMP	32	125	13078.7	4.5	non-specific lipid-transfer protein-like protein At2g13820 [S. lycopersicum]	non-specific lipid-transfer protein-like protein At2g13820 [S. lycopersicum]	XP_004241146.2	100	-	Alpha-Amylase Inhibitors (AAI), Lipid Transfer (LT) and Seed Storage (SS) Protein; Bifunctional inhibitor/plant lipid transfer protein/seed storage helical domain	atgtcaaaaatgggattgaatgtcaaaattcgcacgactttagttgcaatattagtaatagggaataactacatggtttcaagaggagcaatggctcaatctaactgcatgaatgcatttttaagcatgtattcatgtcttagctatgtcactggatcaacaccaagaacaccaccgtcgagctcttgctgctccgccctctcaagggtgctgcaatcgcagccaaggtgtctttgcaccgttgctaatggaggtggttcgtcgttaggaattcaaattaatcaaactcttgcacttgcattacctgctgcatgcaaccttaaaactcctcctgttagtagatgttatgatgatggtaatgaaccggcaatgtctccaatctcaagggtctctctagta…
16	SlLTPd5.1	IX	mtsrtlvmlilvitynsiavkg SNGHPCSSTFFSALIQLIPCRASVVPFSSVPPSEACCASIKALGQPCLCVLINGPPISGVDRNMAVQLPEKCTANFEQCEFGK	AMP	22	83	8714.13	6.48	5B protein precursor [S. lycopersicum]	5B protein precursor [S. lycopersicum]	NP_001234000.1	100	-	Putative lipid-transfer protein DIR1-like; Bifunctional inhibitor/plant lipid transfer protein/seed storage helical domain superfamily	atgactagtcgtactttagtaatgctgatattagtaataacgtacaatagtattgcggtgaaaggaagcaacggtcatccctgtagcagcacattcttttcagcgttgattcagctgataccttgtagggcatcggtggttccgttcagttcggtaccaccgagcgaagcgtgctgcgcttcgatcaaggctttagggcagccatgtctctgtgttcttatcaatggccctcctatttctggtgttgatcgaaacatggccgtacagcttcctgagaagtgcactgccaactttgaacaatgtgaatttggaaagtag
17	SlLTPd6.1	XI	maskrttslalfvlvnllfftlvsa CGTCPGPKPKPKPKPKPKPTPSPSSKGKCPIDTLKLGVCANVLGNLLGVVLGNPPKKPCCSLIEGLVDLEAALCLCTAIKANILGINLNVPLSLSLLLNVCGKKAPSGFQCPK	AMP	25	113	11550	9.39		arachidonic acid-induced DEA1 precursor [S. lycopersicum]	NP_001233824.1	100	-	Bifunctional inhibitor/plant lipid transfer protein/seed storage helical domain superfamily; 14 kDa proline-rich protein DC2.15	atggcttctaagagaactacttcccttgctctttttgtccttgtgaaccttctttttttcactcttgtgagtgcatgtggcacttgtccaggtcctaaaccaaagccgaagccaaagccaaagccaaagccaaccccgagccctagctcaaaaggcaaatgccctattgatacactaaaattaggtgtttgtgctaatgttcttggaaatttgcttggagtagtacttggaaatccaccaaagaaaccttgttgctctctaattgaaggacttgttgatctagaggctgctctttgtctttgcactgccattaaagcaaatattcttgggattaacctaaatgtccctctttctctaagccttcttcttaatgtttgtggcaaaaaagctccatctggc…
18	SlLTPd6.2	XI	maskkffstlalllslnlifftfvss CNTCPKPKPKPKPSCPPPPYVPKYKTCPIDTLKLGVCANVLGLVNVVVGSPPVTPCCSLISGLADVEAALCLCTALKANVLGINLNVPISLSLLLNVCSKKVPNGFQCPN	AMP	26	110	11395.8	8.93	14 kDa proline-rich protein DC2.15-like [S. lycopersicum]	14 kDa proline-rich protein DC2.15-like [S. lycopersicum]	XP_004244453.1	100	-	Bifunctional inhibitor/plant lipid transfer protein/seed storage helical domain superfamily; 14 kDa proline-rich protein	atggcttccaagaagtttttctctactcttgctctattactttcccttaacctaattttcttcacatttgtttcaagttgtaacacttgccctaaacctaaacctaaaccaaagccatcatgtccaccaccaccatatgtaccaaaatacaagacttgtccaattgataccttaaaattaggtgtttgtgcaaatgttcttggattagttaatgttgttgttggttcaccaccagtcacaccttgttgtagtcttatttctggacttgctgatgttgaagctgccctttgtctttgtactgctcttaaggctaatgtcttagggattaaccttaatgtccctatttcattgagcttgcttcttaatgtttgttccaagaaagttcctaatggattccaa…
19	SlLTPd6.3	XI	maskhisltiflcfnlffalvssc GTCPKPKPKPKPSCPPPPYYPKETCPIDTLKLGVCADVLGLVNVVVGSPPVTPCCTLLSGLANAEAALCLCTALKANILGINLNLPISLSLLLNVCSKEAPAGFQCS	AMP	24	107	10957.1	8.37	14 kDa proline-rich protein DC2.15 [S. lycopersicum]	14 kDa proline-rich protein DC2.15 [S. lycopersicum]	XP_004246067.1	100	-	Bifunctional inhibitor/plant lipid transfer protein/seed storage helical domain superfamily; 14 kDa proline-rich protein	atggcttccaaacacatttcccttactattttcctttgctttaaccttttctttgccttagtttctagttgtggcacttgtcctaaacctaaaccaaaaccaaaaccctcatgtccaccaccaccttattaccctaaagaaacttgtccaattgatacacttaaattaggtgtttgtgctgatgttcttggattagtaaatgttgttgttggctcaccaccagtaactccttgttgtactcttctatctggacttgctaatgctgaagctgctctttgtctttgtactgctcttaaggctaatattttgggaattaaccttaatctccctatttcacttagtttgcttcttaatgtttgctctaaagaagctcctgctggctttcaatgctcttaa
20	SlLTPd6.4	XI	masknqasitlflslnllffalvsa DCSTDILKFGACANILTDLVGVIIGTTPTSSCCSLIDGLVDLDAAVCLCTALKADVLGINLDIPLSLNILLNVCGKKYPTGYTC	AMP	25	84	8652.2	4.1	14 kDa proline-rich protein DC2.15 [S. lycopersicum]	14 kDa proline-rich protein DC2.15 [S. lycopersicum]	XP_004235150.1	98.2	-	Bifunctional inhibitor/plant lipid transfer protein/seed storage helical domain superfamily	atggcttccaaaaatcaggcctctattacccttttcttatcacttaatctcctcttctttgctcttgtaagtgcagactgttcaactgatattttgaaatttggggcatgtgctaatatacttactgatttggtgggtgtaattatcgggactactccaacttcgtcatgctgcagtttgattgggggactggtggacctagaggccgcggtttgcttgtgcacagccataaaagcagatattctaggaattcatttggatataccaatctctctaaacatccttctcaacgtctgtggaaagaattatcctactggttacacttgttaa
21	SlLTPd6.5	XI	makaiksssiallfitlnllfftmvts TYISCPPKTQHKNPPSTYHKCPKNTLKLKVCANLLNDLVHVVVGSPLLSSKSSCCSLIENLADVDAAVCLCTAIKANVLGAHLNAALSLSLLLNNCGKTAPKGFKCA	AMP	27	107	11231.3	9.04	14 kDa proline-rich protein DC2.15 [S. lycopersicum]	14 kDa proline-rich protein DC2.15 [S. lycopersicum]	XP_004242005.1	100	-	Bifunctional inhibitor/plant lipid transfer protein/seed storage helical domain superfamily; 14 kDa proline-rich protein DC2.15-like	atggctaaggctattaaatcatcatccattgctcttctcttcatcactttgaaccttctcttcttcacaatggttacttcaacttacatctcatgtccaccaaagactcaacacaagaatcctccatcaacttaccataaatgcccaaagaacacacttaaactaaaggtgtgtgccaatttattgaatgacttggtgcatgttgttgttggaagcccattattgtcatcaaagagttcatgttgttctcttattgagaatcttgctgatgttgatgctgctgtttgtctttgcactgccattaaagctaatgtcttgggagctcaccttaatgctgctctttcactcagcttgttgctcaacaactgtggaaagactgcccctaaaggtttcaaatgc…
22	SlLTPd6.6	XI	makfgassialvltlnilfftmvss TNVPCPSPPHHKPHPTPSTPSPKGECPKDTLKLNACANLLGDLLHLIIGSSPSKTQCCSLIEGLVDLDAAVCLCTALKANLLGINLNLPLSLSLLLNNCGKYAPKDFQCA	AMP	25	110	11523.5	7.49	14 kDa proline-rich protein DC2.15-like [S. lycopersicum]	14 kDa proline-rich protein DC2.15-like [S. lycopersicum]	XP_004245729.1	100	-	Bifunctional inhibitor/plant lipid transfer protein/seed storage helical domain superfamily	atggctaagtttggtgcatcctcaattgcccttgttctcacattgaacattctttttttcactatggttagttccactaatgtcccatgcccatcacccccacaccacaaaccccaccctaccccctccaccccatcacctaagggtgagtgcccaaaggacacactaaagctaaatgcttgtgcaaatttgttgggtgacttattgcaccttattattggaagtagtccatccaagactcaatgttgctctttaattgaaggacttgttgaccttgatgctgctgtttgcctttgcactgcccttaaagccaatttgttgggtattaatctaaatcttccactttcactcagcttgttgctcaacaattgtggcaaatatgcacccaaggacttccaa…
23	SlLTPd6.7	XI	mskfgatsialvltlnilfftmvss TNAPCPPPPHPKPHYPTPTPSTPSSKGKCPKDTLKLNACANLLGDLLHLVVGSSPAKTQCCSLIEGLVDLDAAVCLCTALKANVLGINLNVPLSLSLLLNNCGKYAPKNFQCA	AMP	25	113	11742.8	8.61	14 kDa proline-rich protein DC2.15 [S. lycopersicum]	14 kDa proline-rich protein DC2.15 [S. lycopersicum]	XP_004245730.1	98.2	-	Bifunctional inhibitor/plant lipid transfer protein/seed storage helical domain superfamily	atggctaagtttggtgcatcctcaattgcccttgttctcacattgaacattctttttttcactatggttagttccactaatgtcccatgcccaccacccccacaccccaaaccccactaccctacccctaccccctccaccccatcatcaaagggtaagtgcccaaaggacacactaaaactaaatgcttgtgccaatttattgggtgatttattgcaccttgttgttggaagtagtccagccaagactcagtgttgctctttaattgaaggacttgttgatcttgatgctgctgtttgcctttgcactgcccttaaagccaatgtgttgggaattaatctaaatatcccactttcacttagcttgttgcttaacaattgtggcaaatatgcacccaag…
24	SlLTPd6.8	XI	makfgatsialvltlnilfftmvss TYIPCPPPPHHKHHPKPHPTPTPSTPSTPSTPSSKGKCPKDTLKLNACANLLNDLVHLVIGSSPAKTKCCSLIHGLADLDAAVCLCTALKANLLGINLNVPLSLSLLLNNCGKYVPKDFQC	AMP	25	121	12790	8.91	14 kDa proline-rich protein DC2.15-like [S. lycopersicum]	14 kDa proline-rich protein DC2.15-like [S. lycopersicum]	XP_004245752.1	98.2	-	Bifunctional inhibitor/plant lipid transfer protein/seed storage helical domain superfamily; 14 kDa proline-rich protein DC2.15-like	atggccaagtttggtgcaacctcaattgccctagttctcacattgaacattcttttcttcactatggttagttccacttatatcccatgtccaccacccccacaccacaaacaccaccccaaaccccaccctacccctaccccctccaccccttccaccccctccaccccatcatcaaagggaaagtgcccaaaggacacactaaagctaaatgcttgtgccaatttgctaaatgacttagtgcaccttgttattggaagtagcccagccaagactaaatgttgctctttaattcatggacttgctgatcctgatgctgctgtttgcctttgcactgcccttaaagctaatctattgggaattaacctaaatgttccactttcactaagcttgttactc…
25	SlLTPd6.9	XI	midarvisflillnlvfftcvss HNIPCPPTPTKAPSKCPKDTLKFGICGDWLGLVHEVIGAKPSSKCCALLEGIADVEAALCLCTAINANVLGVLKLKVPIAISVVLNSCGKKVPKGFKCA	AMP	23	99	10238.4	8.92	alpha amylase inhibitor/lipid-transfer/seed storage superfamily protein precursor [S. lycopersicum]	alpha amylase inhibitor/lipid-transfer/seed storage superfamily protein precursor [S. lycopersicum]	NP_001333664.1	100	-	Bifunctional inhibitor/plant lipid transfer protein/seed storage helical domain; Proline-rich protein DC2.15	atgattgatgctagggtaatttcttttcttattttgttgaatttagtgtttttcacttgtgtttcatctcataatataccatgccctccaacaccaacaaaagcaccatccaagtgccctaaagataccctaaagtttggtatttgtggagattggcttgggttggttcatgaagtcattggagcaaaaccaagtagcaaatgttgtgctctattagaaggaatagcagatgttgaagctgctttatgcctatgtactgccataaatgccaatgttttgggtgtacttaagcttaaagttcctattgccatcagtgtggttctgaattcttgtggaaagaaagtgccaaaaggctttaaatgtgcttag
26	SlLTPd6.10	XI	maalsstififsllilatftsg CGPCEPKPHPTPKAPPVNPYCPRDTLKLGVCADLLGLVNVAIGSQVTTPCCSLLEGLADLEVAACLCTAIKANVLGIVKLDIPVALSALVSACAKKVPTGFKCG	AMP	22	104	10553.6	8.09	14 kDa proline-rich protein DC2.15 [S. lycopersicum]	14 kDa proline-rich protein DC2.15 [S. lycopersicum]	XP_004241782.1	100	-	Bifunctional inhibitor/plant lipid transfer protein/seed storage helical domain superfamily;Pproline-rich protein DC2.15	atggctgccctctcctccaccattttcatattttcccttctaattttggccacattcactagtggttgtggtccatgtgagccaaagcctcacccaacaccaaaggcacccccagtgaacccttattgtccaagggacacattgaagcttggtgtttgtgctgacctacttggccttgtaaatgttgcaattggtagccaagtgacaaccccttgttgctcattgcttgaaggtttggctgatttggaagttgcagcttgtctttgcactgccattaaggctaatgtacttgggattgtcaaattagatattcctgttgctcttagtgctttggttagtgcttgtgctaagaaagttcccacaggtttcaagtgtggttaa
27	SlLTPd6.11	XI	messntktttlffismllisssftpilg CGHCKKHKKKPIIISPPPPIEVPTTSCPIDTIKLGACVDLLGGLVHIGLGNPVVNECCPIIEGLVEIEAAVCLCTTLKLKLLNLNLYVPLALQLLLTCGKTPPPGYTCSL	AMP	28	110	11606.1	8.09	36.4 kDa proline-rich protein-like [S. lycopersicum]	36.4 kDa proline-rich protein-like [S. lycopersicum]	XP_004242756.1	100	-	Bifunctional inhibitor/plant lipid transfer protein/seed storage helical domain superfamily	atggagtcttcaaataccaaaacaacaactctttttttcatctccatgttacttatttcttcatcattcactcctattcttggttgtggccattgcaaaaaacacaagaaaaagcccattataattagtccaccaccaccaatagaggtacctactacttcttgtccaattgatactattaagcttggggcttgtgtggatcttcttggtgggcttgttcatattgggcttggtaatcctgttgttaatgaatgttgtccaattattgaagggcttgtggaaattgaagctgctgtttgtctttgtacaactcttaagcttaagcttttgaatcttaacctttatgtcccattggcacttcaattgcttcttacttgcggaaagactccacctcctggt…
28	SlLTPd7.1	XII	makilltlfaltlilgqtng AISCENDIFHLVRPCGAFVLSGDAKPFDECCVGLQSVAKMAAASQSDRKDICECIKYFEAFGFVKYEKAKQLPDLCHFTNFMPIEPNPDCS	AMP	20	91	10101.6	4.97	non-specific lipid-transfer protein-like [S. lycopersicum]	non-specific lipid-transfer protein-like [S. lycopersicum]	XP_004248435.1	98.2	-	Bifunctional inhibitor/plant lipid transfer protein/seed storage helical domain superfamily; Non-specific lipid-transfer protein type 1	atggcaaaaattcttctaactttgtttgctcttactttaattttaggccaaacaaatggagctattagttgtgaaaatgatatttttcacttagtaagaccttgtggagcttttgtactaagtggagatgcaaaaccttttgatgaatgttgtgttggattgcaaagtgtggctaaaatggctgctgcctcacaatcagaccgcaaagatatttgtgaatgcatcaaatattttgaggcatttggctttgtgaaatatgaaaaagctaaacaacttcctgatctatgtcacttcactccatttatgccattggaacctaatcctgattgctctaaggttatttaa
29	SlLTPd8.1	XIII	mksvfwmvvvlgvalviheaga EDECSTVTALVSACASFVNYGTPDPVPGAPCCIAMTTLSTVASSTGVQTRQSVCRCMMELITTYNPNATAIATLPGFCGVSLGFTIEPNTDCEFVS	AMP	22	96	9939.3	3.89	putative non-specific lipid-transfer protein 14 [S. lycopersicum]	putative non-specific lipid-transfer protein 14 [S. lycopersicum]	XP_004234440.1	99.2	-	Plant lipid transfer protein/Par allergen; Bifunctional inhibitor/plant lipid transfer protein/seed storage helical domain	atgaaatctgtgttttggatggtggtggttttgggggttgctttagtaattcatgaagctggagctgaagatgaatgcagcacagtgacagcactggtatcggcatgtgccagcttcgtgaactatggcacaccagatccggtacctggtgcaccatgttgcattgctatgactaccctaagtactgtagctagctccactggcgttcagacccgccagtctgtctgtagatgcatgatggagcttattactacttacaacccaaatgctactgccattgccactctgcctggtttctgtggtgtttctcttggtttcaccattgaacctaacactgattgtgaattgtaa
	Type G		C[ABD-Z]{6,9}C[ABD-Z]{12,14-16}CC[ABD-Z]{12}C[ABD-Z]C[ABD-Z]{21,24-27,30}C[ABD-Z]{8,9,11}C
30	SlLTPg1.1		memkyltmivlffgvmlqegms QTRDSSSCMSKLLPCMNYLNEAKGDPPQSCCNPLKEVIRKMPECLCQMVSIKGSKAAEQAGIDVNEAQMLPAKCGQPVNYMGCLKGASNSAGKSMGITITMKVFLVVVSMILFQFL	AMP	22	116	12527.9	8.67	PREDICTED: lipid transfer-like protein VAS [S. lycopersicum]	PREDICTED: lipid transfer-like protein VAS [S. lycopersicum]	XP_004230416.1	100	Yes	Plant lipid transfer protein/Par allergen; Alpha-Amylase Inhibitors (AAI), Lipid Transfer (LT) and Seed Storage (SS) Protein; Bifunctional inhibitor/plant lipid transfer protein/seed storage helical domain	atgttgcaagaaggcatgagtcaaactagggattcatcatcatgtatgagcaagttactcccatgtatgaattatttaaatgaagcaaaaggtgatccaccacaaagttgttgtaatccattaaaagaagtaattagaaaaatgccagaatgtttatgtcaaatggtaagtattaaagggagtaaagcagcagaacaagctggaattgatgttaatgaggcacaaatgttacctgctaaatgtggacagcctgttaattatatgggatgtcttaaaggtgcatcaaattctgctggaaaatcaatggggatcactataaccatgaaagtatttttggtggttgtttctatgattttatttcaatttttgtga
31	SlLTPg1.2		mfsskmfvlismaltaamifasda QTTPPSCASKLVPCAPYLNSSSPPAECCDPLREAITNDLDCLCKLYENPTLLPSLGINITQALALPRACNIPGDLSACTSGGAPGPSSEGLPPPVTPGGNNGNNGVNKFTWSGMSILLLLCASLMIA	AMP	24	127	12953.9	4.51	protein YLS3 [S. lycopersicum]	protein YLS3 [S. lycopersicum]	XP_004244575.1	100	Yes	Alpha-Amylase Inhibitors (AAI), Lipid Transfer (LT) and Seed Storage (SS) Protein; Bifunctional inhibitor/plant lipid transfer protein/seed storage helical domain	atgttttcttcaaaaatgtttgttttaatttcgatggcgttgacggcggcgatgatatttgcgtcagatgcgcaaacaacgccgccgtcgtgcgcctcaaaattagtgccatgtgcaccttaccttaactcatcgagccccccagcggagtgttgtgatccattgagagaagcaataacaaatgacttagattgtttgtgtaaattatatgaaaatccaactttattgccttcacttggtattaatattactcaagcacttgcacttcctagggcttgtaatattcctggtgatctcagtgcttgtacttcaggtggtgctccaggtccaagttctgaaggcttgccacccccagtcacaccaggaggaaacaatggcaacaatggagtaaacaaattt…
32	SlLTPg2.1		masayklvvllivsigiviang DDDKSLGDKCGTEFQKVAACLTYATGKAPSPSKECCDAAEDIKDHDPVCLCYIIEQIHKGSSPQLKSMGIQEEKLLQLPSACKLTNATISNCPKLLNIPPTSPDYAIFTNATSKSPVSTTPSASSSPDTNKDVSDGYKNGPQLSVTGTIVAVAIFLARTDLLVF	AMP	22	164	17370.7	5.09	PREDICTED: non-specific lipid transfer protein GPI-anchored 1 [S. lycopersicum]	PREDICTED: non-specific lipid transfer protein GPI-anchored 1 [S. lycopersicum]	XP_004239214.1	100	Yes	Alpha-Amylase Inhibitors (AAI), Lipid Transfer (LT) and Seed Storage (SS) Protein; Bifunctional inhibitor/plant lipid transfer protein/seed storage helical domain	atggcaagtgcatataagttagtagttttactaatagtttctattggaatagtaatagctaatggtgatgatgataagagcttgggcgataagtgtggtacggagtttcaaaaagtggctgcatgtttaacgtacgcgacggggaaggccccgtcgccatcgaaggaatgttgcgatgcggcggaagatatcaaagatcatgacccggtttgtttgtgttatataatagaacagatccataaaggatcaagtcctcaattgaagagtatgggaattcaagaagaaaaattgcttcagcttccttctgcttgcaaactcactaatgctaccatctctaactgtcctaagctactcaacattcctccaacttctcctgactatgccatcttcaccaatgcc…
33	SlLTPg2.2		msskklvtfelsffflilllgfssa NLDKDREECANQLVGLATCLPYVSGEAKSPTPDCCTGLKEVLDKSKICLCILVKDRNDPSLGLKINATLALSLPTLCHAPPNMSNVSMCPELLHLAPNSPDAKVFQDFAKSAKGSSAAPSAPVSGNSSGKPANSSTNDKNDGGHKRRWMGFVEMTMGFLVILMLSYLT	AMP	25	168	17853.6	7.7	PREDICTED: protein YLS3 [S. lycopersicum]	PREDICTED: protein YLS3 [S. lycopersicum]	XP_004228722.1	100	Yes	Alpha-Amylase Inhibitors (AAI), Lipid Transfer (LT) and Seed Storage (SS) Protein; Bifunctional inhibitor/plant lipid transfer protein/seed storage helical domain	atgagttcaaaaaaacttgtgacttttgaactttctttcttcttcttgattttattattagggttttcgagtgcaaatctcgataaagatagagaagaatgtgctaaccaactcgtcggtttggccacgtgtcttccttatgtcagcggagaggccaaatctcccacaccggattgttgcaccggtctgaaagaagttttagataaaagcaagatatgtctatgcatcctggtaaaagacagaaatgaccctagccttgggcttaagatcaatgctacacttgcactaagcctccctactctatgtcatgctccacctaatatgtctaatgtatctatgtgccccgaattgttgcatttggcaccaaattcaccagatgctaaggtttttcaagatttt…
34	SlLTPg2.3		mafttvlifsllfvfvpttls QTFGNLPAGPTASSCGPLLLRLAPCGPFVQGGSPSPTERCCSNLRQLYIQQPDCLCLLLNQTGISTLPINTTLALQLPLLCSMHVDNNTCSGSEGLAPRSSTPQVSFGTNNNSSVAASPMVTVPPQTSSTFGFGFHNSSAANINAKESLMIITVLTSWGAFFWL	AMP	21	164	17191.6	6.86	PREDICTED: non-specific lipid-transfer protein 1 [S. lycopersicum]	PREDICTED: non-specific lipid-transfer protein 1 [S. lycopersicum]	XP_010318608.1	100	Yes	Plant lipid transfer protein/Par allergen; Alpha-Amylase Inhibitors (AAI), Lipid Transfer (LT) and Seed Storage (SS) Protein; Bifunctional inhibitor/plant lipid transfer protein/seed storage helical domain	atggcttttactactgttcttattttttcacttctatttgtttttgtacctacaaccctttcacagacattcggtaacttacctgcagggcccaccgcgtcgtcgtgtgggccactactgctgcgattggctccctgtggaccgtttgtgcagggcggatcgccttcaccgaccgagcggtgttgcagtaacctcaggcaactctatatccaacaaccagattgtctttgcctgttgctcaatcaaactggcatcagcactcttccaataaacaccactttggcacttcaattgccacttctttgcagtatgcatgttgacaataatacctgttcaggttctgaaggactggctcctaggtcatcaacacctcaagtttcattcgggacaaataacaat…
35	SlLTPg2.4		manhqrinsrglvlvvlamiwsgvaa QLSSDCTNVLVSMSPCLNYITGNSSSSPSSGCCTQLGTVVKNNPECLCQVLNGGGSNMGLNINQTQALALPNACKVQTPSISKCNAGSPTSSPAGTPSSPNTGGSGSGSIPSSRDASNDASLTKMIDLPFFLILFISSYASAFMA	AMP	26	145	14621.4	6.14	PREDICTED: non-specific lipid-transfer protein-like protein At2g13820 [S. lycopersicum]	PREDICTED: non-specific lipid-transfer protein-like protein At2g13820 [S. lycopersicum]	XP_004234014.1	100	Yes	Plant lipid transfer protein/Par allergen; Alpha-Amylase Inhibitors (AAI), Lipid Transfer (LT) and Seed Storage (SS) Protein; Bifunctional inhibitor/plant lipid transfer protein/seed storage helical domain	atggcgaatcatcaaaggatcaactcgagaggtcttgttttagtcgtgttggcaatgatctggtccggagttgctgctcaattgagcagtgactgcacgaacgtgttggtcagcatgtcaccttgcttaaattacatcacggggaactcttcatcatctccgtcctcagggtgctgcacgcagctaggcacggtggttaagaacaatccagagtgtttgtgccaagtccttaatggtggtggctcaaacatgggactcaacattaaccagactcaagctttggctcttcctaatgcttgcaaagttcaaactccatcaattagcaaatgcaatgctggatccccaactagctctcctgctggaacaccaagttctccaaatacaggaggttcaggaagt…
36	SlLTPg2.5		madhryemslalivfaviwtgvia QESDDCTNVWVSMSPCLNYYVDSTSPQFSGCCTQLSTVVDEKSECLCQVLKDLGLNINQTRLSALTTACKVQTPPASNCNGRGSASQGGPNDATSTNMAAPFSFFFLLIASYASIINIT	AMP	24	119	12677.2	4.31	PREDICTED: non-specific lipid-transfer protein-like protein At2g13820 [S. lycopersicum]	PREDICTED: non-specific lipid-transfer protein-like protein At2g13820 [S. lycopersicum]	XP_004241045.1	99.3	Yes	Alpha-Amylase Inhibitors (AAI), Lipid Transfer (LT) and Seed Storage (SS) Protein; Bifunctional inhibitor/plant lipid transfer protein/seed storage helical domain	atggctgatcataggtacgaaatgagtcttgccttgattgtgttcgcggtgatctggactggagtaattgctcaagaaagcgatgactgcacaaacgtgtgggtcagcatgtcaccttgcctgaactactacgtggacagcacctcaccacaattctcaggttgctgcacgcagcttagcacggtggttgatgaaaagtcagagtgcttgtgccaggttctcaaagaccttggactcaacattaaccagactcggttatcggccctcactaccgcttgcaaagttcagactccacctgctagcaactgcaacggacgtggatctgcatcacaaggaggtcccaatgatgcaacttcaaccaatatggctgctcctttttcctttttctttctcttgatt…
37	SlLTPg2.6		mkmfacailmamaffpiqvisg QSDTNCQQVIVGLAPCLDYIQGNATKPSSGCCTQLATILKNEPKCLCQVVNGGAPLGINVNQTQAMALPKACNVQTPSLTLCKATIPSGSSGGSKGNTGYTIELPYFLLFTLVVSASFTSI	AMP	22	121	12500.4	8.18	non-specific lipid-transfer protein-like protein At5g64080 [S. lycopersicum]	non-specific lipid-transfer protein-like protein At5g64080 [S. lycopersicum]	XP_004242340.1	100	Yes	Plant lipid transfer protein/Par allergen; Alpha-Amylase Inhibitors (AAI), Lipid Transfer (LT) and Seed Storage (SS) Protein; Bifunctional inhibitor/plant lipid transfer protein/seed storage helical domain	atgaagatgtttgcttgtgcaattcttatggctatggctttttttccaatacaagttataagtggtcagtcagatactaattgtcaacaagtgattgttggattagcaccttgtttggattatatacaagggaatgctacaaaaccatcatcaggatgttgcactcaactagccactatattgaaaaatgagccaaaatgtttgtgtcaagtggttaatggtggtgctcctttaggaatcaatgtcaatcaaacacaggctatggctcttcctaaagcttgtaatgttcagacaccatcccttactctctgtaaagctactattccatctggttcttcaggtggatctaagggaaatacaggatacacaatagaactgccatattttctcttgtttacc…
38	SlLTPg2.7		maskriemgltltlvlvfmqwhgvra QSGCTTALVSLSPCLNYVTGNTTTPSTSCCLQLSRVVASQPRCLCSVLNAGGSSFGVSINQTQAVALPSACNVQTPPVSRCNAGANGPAASPADSPPADSSKGSTDIPSGTGSKASRGGTSNGSIVELTATWIFIVAFTAFASNFF	AMP	26	146	14526.2	8.21	PREDICTED: non-specific lipid-transfer protein-like protein At2g13820 [S. lycopersicum]	PREDICTED: non-specific lipid-transfer protein-like protein At2g13820 [S. lycopersicum]	XP_004247184.1	100	Yes	Plant lipid transfer protein/Par allergen; Alpha-Amylase Inhibitors (AAI), Lipid Transfer (LT) and Seed Storage (SS) Protein; Bifunctional inhibitor/plant lipid transfer protein/seed storage helical domain	atggcttcaaaaagaattgagatgggtctaactctgactttggtgctcgtgttcatgcaatggcatggagtcagagcacaatcaggctgcaccactgcactggtgagcttgtctccgtgtctaaattatgttactggaaacacaacaactccctcgacatcttgttgcttacagctatcaagggttgttgcatcacagccgcgatgcctttgctctgttctaaatgctggtggatcctcttttggtgtttctattaaccaaactcaggctgttgcacttcctagtgcatgcaatgtacaaactcctcctgttagccgctgcaacgccggtgcaaatggaccagcagcttcgcctgctgatagtcctccagcggactcatctaaaggatcaaccgacatt…
39	SlLTPg2.8		maastisifttvlilslfsslipstka QDSPPAPEAPAPSPGVDCFRVLVNMSDCLAFVERGSNTTTPGKGCCPEIAGLLDSNPICLCHMLGRAHSGAKIGFNIDVDKALKLPSACSLEFPPSTTCSDLGIPVGAPLPSEESPAPSPGKQTLAVFSVLF	AMP	27	132	13549.5	4.77	PREDICTED: xylogen-like protein 11 [S. lycopersicum]	PREDICTED: xylogen-like protein 11 [S. lycopersicum]	XP_004241377.1	100	Yes	Alpha-Amylase Inhibitors (AAI), Lipid Transfer (LT) and Seed Storage (SS) Protein; Bifunctional inhibitor/plant lipid transfer protein/seed storage helical domain	atggccgcatccaccatatccattttcaccacagttctcattctctcactattctcctccctgattccatctaccaaagcacaagactcgccgccggcaccagaagctccggcaccgagccccggagttgattgctttagagttctagtaaacatgtccgattgcttagcatttgtcgaaagaggaagcaatacgactacaccgggtaaaggatgttgcccggaaattgctggattgttagatagtaaccctatttgcttgtgccatatgcttggccgagctcactccggtgctaaaattgggttcaatattgatgtcgataaggcacttaaacttccttctgcttgtagtttggagtttccaccatctaccacttgctcagatcttggcatcccagtc…
40	SlLTPg2.9		mastttslllllslfstivppftea QSMPPMATAESPSMSMSPGSEGPATSGGMDCMTVLLNMSSCLTYVEQDSKLSKPDEQCCPSLAGLLESNPICLCQLLGNPDKIGIQIDVNKALKLPNICKLETPPVSTCAAIGIPIAAPTSAEVPVGSPGITNGEVSALSPGGLASSPTTSEDKNNAASIMTFFKMQLVLSLGIIFFVTIY	AMP	25	181	18656.6	4.37	PREDICTED: non-specific lipid transfer protein GPI-anchored 2-like [S. lycopersicum]	PREDICTED: non-specific lipid transfer protein GPI-anchored 2-like [S. lycopersicum]	XP_004251232.1	100	Yes	Alpha-Amylase Inhibitors (AAI), Lipid Transfer (LT) and Seed Storage (SS) Protein; Bifunctional inhibitor/plant lipid transfer protein/seed storage helical domain	atggcctcaaccaccacatctctcctcctcctcctctctctattttcgacgatcgtgcctccgttcacggaggcacaatcaatgccaccgatggcgactgcagagtcgccatcgatgtcgatgtcgccaggttcagaagggccggcgacatcgggtgggatggattgtatgacagtgttactaaacatgtcaagttgtttgacatatgttgaacaagatagtaaattgagtaagccagatgaacaatgttgtccttcacttgctggattattggagagtaaccctatttgtttgtgtcaattgcttggtaatcctgacaaaattggtatccaaattgatgttaacaaggcattaaaacttcctaacatttgcaaattggaaactccaccagttagtact…
	Type X		C[ABD-Z]{10-12}C[ABD-Z]{9,13,22,30}CC[ABD-Z]{10,20}C[ABD-Z]C[ABD-Z]{18,22,34}C[ABD-Z]{5,6,9}C
41	SlLTPx1.1		masqkspnflpillsftlifftlqattaasa KTPAKKVLNCLPSELMHLASACFPMEESPVESEDLCCELVKSVISSSESDRHYDLKECLCTAATINQIVIGRDRRVSKVVGSCTGETTARYNCFSDI	AMP	31	97	10660.2	5.31	uncharacterized protein LOC101262829 [S. lycopersicum]	uncharacterized protein LOC101262829 [S. lycopersicum]	XP_004243497.1	100	-	-	atggcttcccaaaaatccccaaattttctacctattttactttcatttacccttattttcttcactctacaagctaccaccgctgcatctgctaaaactccggcgaaaaaagttttgaactgtttaccgtcggagctcatgcaccttgcttctgcttgttttccgatggaagaatctccagtagaatccgaagatctatgctgtgagcttgtcaaatctgtgatctcttcatcggaatccgaccgacactacgatctgaaagagtgtctttgtacagctgcgacgattaatcaaatagtcatcggacgtgatagaagagtttctaaagtcgtcggaagttgtaccggagaaactacagctaggtataactgcttctctgatatctaa
42	SlLTPx2.1		mtrgyvilmflmaafvlsshqqava KNIATYSQSRFSATTSCSNSDKGKIKKCMTQTVSIDKCCPLFKRTIGANCKCYNYAEDLDNQALITLQSYCDINNPCKTVQVSYSFFVLLIEKLIDRKLFPLSMNLNPI	AMP	25	109	12323.3	8.94	PREDICTED: uncharacterized protein LOC101252396 [S. lycopersicum]	PREDICTED: uncharacterized protein LOC101252396 [S. lycopersicum]	XP_004239837.1	100	-	-	atgactagagggtatgtgattctcatgtttttgatggctgcatttgtactcagcagtcatcagcaagcggtggcgaaaaacatcgccacctattcgcagtcgcgctttagcgcgaccactagttgcagcaatagtgataaggggaaaataaagaagtgcatgacacaaacagtttctatagataaatgttgccccttatttaagaggacaattggtgctaattgtaagtgttataattatgctgaggatttggataatcaagctttaattactctccagagctattgtgatatcaataatccatgtaaaactgttcaagtaagttattccttctttgtcttactaatagaaaaacttattgataggaagctttttcccctttcgatgaacttgaatcct…
43	SlLTPx3.1		mgktmivgaislailfmaatvcs SRIMTITIAEDALNPQTQSCQQQFQQAQQLRSCQQFLRQRSQQYEDQQIPRDVQQCCNQLEQIQDPQCRCEGLMKVVQQEEQTGKVQGRQRQQMLQTAENLPGLCRLSPQRCEIQTVRSFF	AMP	23	121	14219	7.46	2S sulfur-rich seed storage protein 2 [S. lycopersicum]	2S sulfur-rich seed storage protein 2 [S. lycopersicum]	XP_004245640.1	100	-	Bifunctional inhibitor/plant lipid transfer protein/seed storage helical domain superfamily; Napin/ Bra allergen	atgggtaaaactatgatagttggagccatttctttagccatccttttcatggcagccacagtttgtagctcacgtatcatgaccatcaccattgctgaagatgctcttaaccctcaaactcaaagctgccagcagcaatttcaacaggcacagcagctacgttcatgccagcagtttctaaggcagaggagccagcagtacgaggaccaacagattcctcgtgatgttcaacaatgttgcaatcagcttgaacagatacaagacccacaatgccgttgcgagggactcatgaaagtggttcaacaagaggaacaaaccgggaaagttcaaggaagacaaaggcaacagatgcttcaaactgcagagaatttgcctggtttatgtagacttagcccacaa…
44	SlLTPx3.2		mvgkviifgvtclailfmgvtta SSFRTTITIAENPWEQMSQRCQMEMQRAQNLRACEEYLRQSTKFTEEGRYMDQQSGDWRQSFPRCCEQMEQMQDEQCRCEGIKQVMQQEQQRGEMQGREMREASKTAQSLPGLCRMSPHQCHNIPTPTFY	AMP	23	130	15487.4	5.628	2S sulfur-rich seed storage protein 2-like [S. lycopersicum]	2S sulfur-rich seed storage protein 2-like [S. lycopersicum]	XP_004245641.1	100	-	Bifunctional inhibitor/plant lipid transfer protein/seed storage helical domain superfamily; Napin/ Bra allergen	atggtgggtaaagtaataatatttggagtaacatgtttagccatactttttatgggagttactacagctagtagctttcgtactacaattactatagctgaaaacccatgggaacaaatgtctcaacgttgccaaatggaaatgcaaagggcacagaatttacgtgcttgtgaagagtatttaagacaaagtacaaaatttactgaagagggaagatatatggatcaacaaagtggagactggcgccaatcattcccaaggtgctgcgagcaaatggaacagatgcaagacgagcaatgtcggtgcgagggaataaaacaagtgatgcaacaagagcaacaaagaggagaaatgcagggtagagaaatgcgtgaagctagtaaaactgcacagagcctt…

## Sheet: Hevein-like
		MOTIF: C[ABD-Z]{1,8}C[ABD-Z]{4,5}СC[ABD-Z]{5}C[ABD-Z]{6}C[ABD-Z]{3,5}C[ABD-Z]{3,4}C
#	Name	Signaling sequence | mature sequence	AMP prediction	Signal peptide (aa)	Mature peptide (aa)	Molecular mass (Da)	PI	BLAST homology (the first hit)	Accession number	% identity	Protein family / domain classification	Nucleotide sequence
1	SlHev1	mkfsttlvfvilallltttya EQCGRQNGKRKCPNKLCCSKFGWCGTSCDYCGSGCQSNCRKGCATAMFANETVNNNGEHLDNGDFN	AMP	21	66	7162.93	8.13	hypothetical protein EJD97_021591 [S. chilense]	TMW80309	96.6	Endochitinase-like superfamily, Plant lectins/antimicrobial peptides, Chitin-binding domain, type 1	atgaagttctctacaacccttgtgtttgtgattttagccttgttgctcactacaacttatgcagaacaatgtggtcgacaaaacggtaagcgtaagtgtcccaacaagctatgttgcagcaagtttggttggtgtggcactagttgtgactactgtggatctggctgccagagcaattgtcgcaaaggttgtgccaccgctatgtttgccaatgaaaccgtcaataataatggagaacacttggacaatggtgacttcaactga

## Sheet: Knottin-like
		MOTIF: C[ABD-Z]{3}С[ABD-Z]{5}С[ABD-Z]{5}С[ABD-Z]{2}С[ABD-Z]{6,13}С
#	Name	Signaling sequence | mature sequence	AMP prediction	Signal peptide (aa)	Mature peptide (aa)	Molecular mass (Da)	PI	BLAST homology (the first hit)	Accession number	% identity	Protein family / domain classification	Nucleotide sequence
1	SlKnot1	maqkftilftillvviaaqdvma QDATLTKLFQQYDPVCHKPCSTQDDCSGGTFCQACWRFAGTCGPYVGRAMAIGV	Non-AMP	23	54	5834.62	6.7	metallocarboxypeptidase inhibitor precursor [S. lycopersicum]	NP_001233934. 1	100	Carboxypeptidase A inhibitor-like domain; Proteinase/amylase inhibitor domain superfamily	atggcacaaaaatttactatccttttcaccattctccttgtggttattgctgctcaagatgtgatggcacaagatgcaactctgacgaaactttttcagcaatatgatccagtttgtcacaaaccttgctcaacacaagacgattgttctggtggtacgttctgtcaggcctgttggaggttcgcggggacatgtgggccctatgttgggcgcgccatggccataggcgtgtga
2	SlKnot2	maqkfaslftiflvaivahdnsfystkihvma QDAVLPNLFQVDPVCYKPCKTHDDCSGALYCEACRRAAGSCGPWRSQDFQ	Non-AMP	32	50	5551.24	5.5	metallocarboxypeptidase inhibitor [S. lycopersicum]	XP_004242716.1	100	CarbpepA_inh super family (cl03813)/BLAST	atggcacaaaaatttgctagccttttcaccattttccttgtggctattgttgctcatgacaattcattctactccaccaaaattcatgtgatggcccaagatgctgttctaccaaacctttttcaggtagatccagtttgttacaaaccttgtaaaacacacgatgattgttctggtgccttgtactgtgaagcctgtcggagggccgcggggtcatgtggtccctggcggagccaggattttcaataa

## Sheet: RALFs
		Motif: C[ABD-Z]{3,12}C[ABD-Z]{5,21}C[ABD-Z]{5,6}C
#	Name	Signaling sequence | prosequence | mature sequence	AMP prediction	Signal peptide (aa)	Prosequence (aa)	Mature peptide (aa)	Molecular mass (Da)	PI	BLAST homology (the first hit)	Accession number	% identity	Protein family / domain classification	Nucleotide sequence
1	SlRALF1	mgvssylivcvlvgaffismaaa GDSGSYDWMVPARSGECKGSIAECMAEEDEFALDSESNRRIL ATKKYISYGALQKNSVPCSRRGASYYNCKPGAQANPYTRGCSAITRCRS	AMP	23	42	49	5349.08	9.97	rapid alkalinization factor [S. lycopersicum]	XP_010313004.1	100	Rapid ALkalinization Factor	atgggagtttcttcgtatttgattgtttgtgttcttgttggagcttttttcatttccatggctgccgccggcgacagtggtagctacgattggatggtgccggcgagatccggtgaatgcaaggggagtattgcagagtgcatggctgaagaagatgagtttgcccttgacagtgagtcaaacaggcgtattttagcaaccaaaaagtacatcagctatggtgcactccagaagaacagtgtgccgtgttctcgccgtggagcttcctactacaactgcaaacctggagctcaagcaaatccctacactcgtggatgcagtgctattactcgttgcaggagctag
2	SlRALF2	makvkslsiffissifsvvivallspaaa GSAAAVAATGSHQLSYFPMTLSSSSSPICDGSIGDCLAEEDENEFGMESESSRRML AYRRRYISYGALSSNRVPCSRRGASYYNCRPGAQANPYQRGCSAITRCRH	AMP	29	56	50	5715.43	10.58	rapid alkalinization factor [S. lycopersicum]	XP_004229189.1	100	Rapid ALkalinization Factor	atggcgaaagtgaaatctctctctattttcttcatctcatccattttctccgtcgttattgtagcgcttttatctccggccgccgctggttccgcggcggcagtagctgctactgggtcccaccagctgagttactttccgatgacattatcttcttcttcttcaccgatctgcgacggttcgatcggggactgtttggctgaagaagacgagaatgagttcgggatggaatcggagagcagccggcgcatgttagcataccgccggagatacattagctacggcgcgcttagtagtaacagagtgccgtgttcaaggagaggagcttcgtactacaattgccgtcccggagctcaggcgaatccttatcaacgtggatgcagtgccatcacgcgctgc…
3	SlRALF3	mrsccslfwlsmvillsassvtdg TMIVERRWNGTGEMDGIDWEVSL AGDVNYLSYKVTNDKPPICNEKVYGNCIGDKKPGQRPCTEYNNCKRSPD	AMP	24	23	49	5494.15	8.44	protein RALF-like 27 [S. lycopersicum]	XP_010317137.1	100	Rapid ALkalinization Factor	atgaggagctgctgcagtttgttttggctatccatggtgattttgctctctgcttcttcggtaacagacgggacgatgatcgtcgaaaggcggtggaacggcaccggagaaatggatggtattgattgggaggttagccttgcaggtgatgtaaattacttgtcttacaaagttactaatgataagccaccgatctgcaacgagaaagtgtacgggaattgcataggggacaagaagcctggccaacgcccatgtactgaatacaataactgcaagcgttctccagattaa
4	SlRALF4	maansfcsifiisslliaaliisgda TGGDFDVSGWIPMKSADSCEGSIAECMAAGEFEMDSESNRRIL ATTDYISYGALQSNSVPCSRRGASYYNCKTGAEANPYTRGCSAITRCRS	AMP	26	43	49	5272.81	9.13	rapid alkalinization factor [S. lycopersicum]	XP_010326583.1	100	Rapid ALkalinization Factor	atggctgcgaattccttttgttccattttcatcatctcttcattattgatcgcagctttgatcatctccggcgatgctaccggcggcgatttcgacgtgagcggttggattccgatgaaatccgccgatagctgtgaaggttcgatagcggagtgtatggctgccggagaattcgaaatggattcggagagcaacaggcgtatattagcaactactgattatataagctatggtgcgctgcagagtaacagtgttccgtgttctagaagaggtgcgtcgtattataactgcaaaacaggtgctgaagctaatccgtatacacgtggttgcagtgctattactcgttgccggagttaa
6	SlRALF5	mespillfliiflftigkna VVVEAEVDRFGLEQVVSEDFELPMGMSGDDEIQLDGNGRSL LWNKFKYYISYGALSANRIPCPPRSGRSYYTHHCYHATGPAHPYTRGCSAITRCRR	AMP	20	41	56	6507.42	9.97	protein RALF-like 34 [S. lycopersicum]	XP_004232024.1	100	Rapid ALkalinization Factor	atggagtctccaatacttctcttccttatcatcttcttattcacgattggcaaaaatgcagttgttgttgaagcagaagttgatagatttggtttagaacaagtggtgagtgaagattttgagttgccaatgggaatgtcgggtgatgatgagatccagttggatggaaatggaagatctctattgtggaacaaattcaagtactacatttcgtacggagcattatcagctaacagaatcccctgcccaccacggtctggcagatcgtattacacgcaccattgttatcatgctacaggtccagctcatccttacactagaggttgctctgctatcactcgttgccgtagatga
5	SlRALF6	meapnftklfyfltffvtilfiitcvnt QSQCNDTIAKCNDEDMEFLMESEISKRFL AERKKYISPGALKRDQPVCNGGGSGQPYSRSCLPPPSNPYNRGCSKYYRCRGDQ	AMP	28	29	54	5964.69	9.64	protein RALF-like 32 [S. lycopersicum]	XP_010326858.1	100	Rapid ALkalinization Factor	atggaagctccaaatttcacaaaattgttctatttcttgacattttttgttaccattttatttataattacatgtgttaatacccaatcccaatgcaatgatacaatagctaagtgtaatgatgaagatatggagtttttaatggaatctgaaattagcaaaagatttcttgcagaaagaaaaaaatatatatctcctggtgctctgaaaagagatcaaccggtttgtaacggcggcggaagcggccaaccgtattcgcggagctgccttccgccgccgtcaaatccgtataatagaggttgttctaagtattatcgatgtagaggtgatcaatag
7	SlRALF7	merkcykkmllivlvvtiikvqqvtea LDDVDEFLMESQTSTMIL AGNARDQHLSFDATGSKGEICKENIKGNCIDNENLNAQHCTYGSRCKHDVISS	AMP	27	18	53	5751.27	6.29	hypothetical protein EJD97_021215 [Solanum chilense]	TMW86559.1	94.9	Rapid ALkalinization Factor; Protein RALF-like 27	atggaaagaaaatgttacaagaagatgctcctaattgtactagttgtcaccataataaaggtgcaacaagtaactgaagcattagatgatgttgatgaattcttgatggaatcacaaacaagcactatgattcttgctggtaatgctagagaccaacatctatctttcgacgcgacggggagtaaaggagagatatgtaaggaaaatattaaaggtaattgcatcgataatgagaaccttaacgcacaacactgcacctatggtagccgttgcaaacatgatgtaatatcctcgtaa

## Sheet: MEG
		Motif: C[ABD-Z]{2}C[ABD-Z]CC[ABD-Z]{4,16}C[ABD-Z]{3,4}CC[ABD-Z]{4}C[ABD-Z]{5,10}C[ABD-Z]{6}C[ABD-Z]C[ABD-Z]{2,10}C
#	Name	Signaling sequence | mature sequence	AMP prediction	Signal peptide (aa)	Mature peptide (aa)	Molecular mass (Da)	PI	BLAST homology (the first hit)	Accession number	% identity	Protein family / domain classification	Nucleotide sequence
1	SlMEG1	mqksfaqnlvklsslplilvlifcclvmmvsa RGSHVTNPGVESDDDAMKQDETSLRKRLEPLHRDTEYRLVTASQELEMELAANKSNKTWLWSQQQQPFQLCLACKCCVSAAEAEAEAETEPSNCTSLPCCFVIDCQLPNKPYGVCAFVPKTCNCTSCATPLL	AMP	32	132	14618.5	4.87	uncharacterized protein LOC101255726 [S. lycopersicum]	XP_004246774.1	100	-	atgcagaaatcgttcgctcaaaatctcgtaaaactatcatcactaccactaattcttgttctcatcttctgttgtttggttatgatggtttcagctagaggctctcatgtgactaatcctggtgttgagtctgatgacgatgctatgaagcaagacgaaacatcattgaggaaacgattagagccattgcatcgcgatacagaatacagactagtaacagcatctcaggagctggaaatggaattagcagctaataagtctaacaagacgtggttatggtcgcaacaacaacagccttttcagctgtgtctggcttgcaagtgttgtgtgtccgcggcagaggcagaggcagaggcagagacagagcccagcaactgtacaagtttgccttgttgcttt…
2	SlMEG2	msgtvsgvlfpflffvlamstha APISQAKGSEMVPLIEPGKAEKMMIMLNNTRRKLGSFQICALCTCCGGAKAVCLPTPCCYAINCNIPNRPFGYCSFTPKTCNCFGCHY	AMP	23	88	9532.37	8.78	uncharacterized protein LOC101256442 [S. lycopersicum]	XP_004250097.1	100	-	atgtctggtactgttagtggggttcttttcccttttctattctttgtgttagctatgagtactcatgctgccccaatttcacaagcaaaagggtctgagatggtgcctctaattgagccagggaaggcagagaaaatgatgataatgctgaataacacaaggaggaagcttgggagttttcagatttgtgcactttgcacttgctgtggtggggctaaagcagtatgcttgcctactccttgttgctatgctatcaattgcaacataccaaacaggccttttggttactgttctttcactcccaaaacttgtaattgttttggatgccattactaa

## Sheet: Ole e 1 & 6
	Ole e 1
		MOTIF: C[ABD-Z]{2,3}C[ABD-Z]{19,23}C[ABD-Z]{31,42}C[ABD-Z]{8,16}C[ABD-Z]{32,54}C
#	Name	Signaling sequence | mature sequence	AMP prediction	Signal peptide (aa)	Mature peptide (aa)	Molecular mass (Da)	PI	BLAST homology (the first hit)	Accession number	% identity	Protein family / domain classification	Nucleotide sequence
1	SlOlee1.1	messwckvllyltlitnltlqgvrg WTGEIHGRVVCDVCADSSVGPEDHVLQGAEVAVLCITKTGEVLNYQAFTDSKGIYRVAETMPASDRWDACLARPISSFHEHCTRLGDSNSGVKFSYNHPSGYSHTVRPFVYRPTNVPTYCI	AMP	25	121	13351.9	6.03	uncharacterized protein LOC101259813 [S. lycopersicum]	XP_004251470.1	100	PF01190 Pollen protein Ole e 1 like	atggagtcaagttggtgtaaggtattactttacctaactctaattaccaatttgaccctacaaggtgtaagaggttggactggagagattcatggaagagttgtttgtgatgtttgtgctgattcctctgttggtccggaagaccatgttctacaaggtgcagaggttgcagttctttgcattacgaagactggggaagttctgaattatcaggcattcacagactccaaggggatatatagagtggctgagacaatgccagcgagtgatcgttgggatgcatgcctagcaagacctatcagcagcttccacgagcactgtacacgtctgggagatagcaactccggggtgaagttcagctacaatcatccttcaggatattcacacacagtcagacca…
2	SlOlee1.2	masyqlgfplfitlvlatlqlssc YVLKGSVTCLDCSQHNDLSGIEVLVKCGQVKRLAMATTEEDGSFETKLPSTPPNKCYAKILGGPNQLFVSRIETDPNIVKSQEDDNSYTISNPLKFYTKCPSPNKSAKGKCHDEFGSSKTIDLPLPKEWGIAPTSYYVPVLPIIGIP	Non-AMP	24	147	16065.4	6.89	pollen proteins Ole e I-like precursor [S. lycopersicum]	NP_001316029.1	100	PF01190 Pollen protein Ole e 1 like	atggcatcatatcagcttggttttccactcttcatcactttggttcttgccacacttcagttatcgtcttgctatgtcttgaagggttctgttacttgcctagactgcagtcaacataacgatctctcaggaatagaagttttagtgaagtgtggtcaggtgaaaagattggctatggctacaacagaagaagatggctcttttgaaacaaaacttccttctactccaccaaacaaatgctatgccaagatccttggaggtcctaatcagctctttgtttcaagaattgaaacagaccccaatattgtcaagtctcaagaagatgataactcctacactatctctaaccctttaaagttctacacaaaatgcccttcacccaacaagagtgctaaagga…
3	SlOlee1.3	mnkivkkkmmfvffffsffllktlg IESGVSIVESIYMRDDVIKMAGYGEEKLSTVFIHGKIVCHEYDDHGCNNIIIKDDNFQLESTPIQGASVGVFCGSSGKTRRSWARNTTDEDGDFLIDLPSHLHAIPNLEKTCLVKVLRLPRNTICEHAFTGKHKGLELISIGGGIRTYTIQTIHLTPKVTQRCRTKVVM	AMP	25	169	18811.6	7.22	uncharacterized protein LOC101254753 [S. lycopersicum]	XP_004250260.3	100	PF01190 Pollen protein Ole e 1 like	atgaataaaattgtgaagaaaaaaatgatgtttgtgttttttttcttttcattttttcttcttaaaactttgggtatagagagtggagtttctatagttgaatcaatttatatgagagatgatgtgataaaaatggctggttatggagaagaaaagctttccactgtttttattcatggaaaaattgtttgtcatgagtatgatgatcatggttgtaacaatattattatcaaggatgataattttcaacttgaatcgacacctatccaaggtgcatcagtaggtgtgttctgtggatcaagtggaaaaacaaggaggtcatgggcaagaaacactacagatgaagatggagatttccttattgaccttccttctcatcttcatgctattccaaacttg…
4	SlOlee1.4	miqenivillslllivpiswa INNPLIELSSREELAKIAGYGEEKLSTVFLHGTLLCGHTPHPVPGASVAVYCGTSGPGRVRKSSWAKNVTNESGDFIIDVPSHLHANIHDPNLCHIQILHLPKDYSLCHHHSTKRKTFTLTSSNIGVRVYTTPTIYLTPKASSRV	AMP	21	145	15874.1	8.97	uncharacterized protein LOC101265501 [S. lycopersicum]	XP_004250296.1	100	PF01190 Pollen protein Ole e 1 like	atgatccaagaaaatattgtgatattattatccttattattaattgtgccaataagttgggcaattaataatccattaatagaactttcaagtagagaagaattggctaagatagctggttatggtgaagaaaaactctctactgttttcctacatggtactcttctttgtggtcacacaccacatccagttccaggtgcatctgtggcggtgtattgtggaactagtgggccgggtcgggtaaggaaatcatcatgggccaaaaatgtaacaaatgaaagtggagattttataatagatgtcccttctcatctccatgctaatattcatgatccaaatctatgtcacattcaaattcttcacctcccaaaggactactcactttgtcatcatcattct…
	Ole e 6
		MOTIF: C[ABD-Z]{3}C[ABD-Z]{3}C[ABD-Z]{n}C[ABD-Z]{3}C[ABD-Z]{3}
#	Name	Signaling sequence | mature sequence	AMP prediction	Signal peptide (aa)	Mature peptide (aa)	Molecular mass (Da)	PI	BLAST homology (the first hit)	Accession number	% identity	Protein family / domain classification	Nucleotide sequence
1	SlOlee6.1	measkklvaiflvcivmisssvhvsma EGESNTEKFKKAFTAVAAEYTVCYNICQKLCSDAGFGYTHCEMKCDEDCTARLLKDRLQNMKN	Non-AMP	27	62	7109.07	5.74	major pollen allergen Ole e 6-like [S. lycopersicum]	XP_004251937.1	100	Pollen allergen ole e 6 superfamily	atggaagcatcgaagaagcttgttgcgatatttctcgtttgcatcgttatgatttcatcatctgtacacgtctccatggctgagggagaaagtaacacagagaaatttaaaaaagcatttaccgctgttgcagctgaatacacagtttgttacaatatatgtcaaaaattatgctccgatgcaggatttggttatacacattgtgagatgaagtgcgatgaagattgcacagctagactgctcaaagatagactccaaaacatgaagaattaa
2	SlOlee6.2	msftkvlltiflivivstnvea IGEEKISCRAKCVLACLLSKTPHCLSDCLKQCKLHISSEEFNDARNLKKI	AMP	22	50	5618.67	8.63	hypothetical protein EJD97_021027 [S. chilense]	TMW86674.1	98.6	-	atgagcttcacaaaagttctattaacaatttttctcattgtgattgtttcaacaaatgttgaagctattggtgaagaaaaaatttcttgtagagcaaaatgcgtacttgcatgtctcttaagcaaaacacctcattgtctttctgattgtttgaaacaatgtaaacttcatatttcttctgaagaatttaacgatgctcgaaatttaaagaagatttga
3	SlOlee6.3	mekkkmnsvaamamvfmillsanidtvgvaa QGVNCYDNCNTGCAGLPSKQYIKCDKKCHKRCGDDDKIDGNVG	AMP	31	43	4665.22	7.76	uncharacterized protein LOC107027143 isoform X5 [S. pennellii]	XP_015083809.1	98.7	-	atggagaagaagaaaatgaattcagttgcagctatggctatggtgtttatgatccttctatcggccaacatcgacacagttggcgtcgctgctcaaggcgtcaattgctatgataactgcaacaccggatgcgccggtctcccatccaagcaatatatcaaatgtgataagaagtgccacaaaagatgtggagatgatgacaaaattgatggaaacgttggttga
4	SlOlee6.4	mekkkmaaiamvfiilssanidtisvaa QGLSCYDNCNTGCAGLPSEEYLICDNKCHERCGDESKIYGNLVESV	AMP	28	46	5031.54	4.33	hypothetical protein EJD97_002369 [S. chilense]	TMW99548.1	94.6	-	atggagaagaagaaaatggcagctatagctatggtgttcatcatcctttcatcggccaatatcgacacgatcagtgttgctgctcaaggtctcagttgctatgacaactgcaacaccggctgtgccggtctcccatcggaggagtacctgatttgtgataacaagtgccacgaaaggtgtggagatgaaagcaaaatttatggaaacttagttgaaagtgtttaa

## Sheet: проверить наличие
МОТИФ: CX{1,8}CX{4,5}СCX{5}CX{6}CX{3,5}CX{3,4}C
#	Пептид	Сигнальная последовательность | зрелый пептид	АМП (AMPPred)	PI	BLAST	идентификационный номер NCBI	% идентичности	InterProScan
1	CM001066.2_6_3	mketaisvlgllslfllevvsa NEIINGTFVLEGINKNASGGVFANGDECGMQANHRSKCPSGMCCSIWGWCGTTSEYCGSGFCQNQCTGPSPHGSCGMQGGGTKCPSGQCCSLLGWCGTGSDFCKPEICQSQCSGPSLPKWTMRMAS	AMP	6.253	chitin-binding lectin 1 [S. lycopersicum]	XP_019068637.1	0.9787	Endochitinase-like superfamily, Chitin-binding domain, type 1
2	CM001073.2_4_7	mrlsaccllfslllltvsa EQCGRQAGVAHCAAGLCCSKFGWCGYTDAHCAPGNCQSQCPPRNYLHLLLLET	Non-AMP	6.46	endochitinase 3-like [S. lycopersicum]	XP_004248635.1	0.8846	Endochitinase-like superfamily, Plant lectins/antimicrobial peptides, Chitin-binding domain, type 1
3	CM001073.2_6_8	mfaitfkmrktskfttfslvfslvllsaasa QNCGSQGGGKVCASGQCCSKFGWCGNTNDHCASGNCQSQCPGGGPGPGPDTGGDLRSVISNSMFDQMLKHRKFL	AMP	7.284	endochitinase [S. pennellii]	XP_015055152.2	0.932	Endochitinase-like superfamily, Plant lectins/antimicrobial peptides, Chitin-binding domain, type 1
4	CM001070.2_2_4	mklmkfvvvivtilalllsiana QQCGIQAGGALCDNGLCCSQFGYCGTTTAYCGPGCQSQCN	Non-AMP	3.327	class I chitinase [S. tuberosum]	AFX66979.1	0.8413	Endochitinase-like superfamily, Plant lectins/antimicrobial peptides, Chitin-binding domain, type 1
5	CM001073.2_1_6	mkmmkffvlvvtilalllsvana QQCGSQAGGALCANGLCCSQYGYCGTTPDYCGQGCQSQCN	Non-AMP	3.327	class I chitinase [S. tuberosum]	AFX66979.1	0.8413	Endochitinase-like superfamily, Plant lectins/antimicrobial peptides, Chitin-binding domain, type 1
6	CM001070.2_5_5	mkfhvvilmilallltatsa QQCGRQARGRACANRLCCSQYGFCGSTRAYCGFGCQSNCRRYDATGKGQKLNDDEHKNNDGHN	AMP	7.95	Antimicrobial protein PN-AMP1 [Capsicum annuum]	PHT75700.1	0.7765	Endochitinase-like superfamily, Plant lectins/antimicrobial peptides, Chitin-binding domain, type 1
7	CM001072.2_5_5	mkinvvallvlplflfmvvsa HELSLPFHLPINETFGLVTYSYKGECGMHGGRCGWEDGGRKCPKGVCCIYSGWCGTTSDYCDVDKCQSQCSGPFPQGRCGWQADNGSCPTGVCCSLKGQCGKQASGRKCPTGVCCSDSGWCGTTSIYCDPNRCQSQCSGPFP	AMP	7.46	chitin-binding lectin 1-like [S. lycopersicum]	XP_025883816.1	0.6715	Endochitinase-like superfamily, Plant lectins/antimicrobial peptides, Chitin-binding domain, type 1
8	CM001072.1_4_5	msywtvlwylwfvqcsyp YPQGQCGLEASGRKCPKGVCYNYSGLCGNTLDYYDVDKCQSQCSGPFTQGRCGWQADNGSCPTVVCCSLSGWCGTTSCHCGCGKCQSQCKRPYPPSPPSITEGRCGKQTGGRKCPNGVCCSDLGWCGTTSIYYYPNRCQSQCSGPFPQR	AMP	8.51	chitin-binding lectin 1-like [S. lycopersicum]	XP_025883816.1	0.8627	Endochitinase-like superfamily, Plant lectins/antimicrobial peptides, Chitin-binding domain, type 1
9	CM001071.2_5_5	mkfsttlvfvilallltttya EQCGRQNGKRKCPNKLCCSKFGWCGTSCDYCGSGCQSNCRKGCATAMFANETVNNNGEHLDNGDFN	AMP	8.13	Chitinase 12 [Capsicum baccatum]	PHT31935.1	0.8621	Endochitinase-like superfamily, Plant lectins/antimicrobial peptides, Chitin-binding domain, type 1
10	CM001067.2_3_5	mmmritiilafellvftmg SDFDVRKNETLEGIDEPYPSGRCGWQAGGRKCPPKLCCSRHGWCGTERGCCDPDFCQSQCSGTPMPPYIAPFLTARQQPARGMRGIRSFFLNADIVWWIYYYY	AMP	8.08	chitin-binding lectin 1 [S. lycopersicum]	XP_019068637.1	0.55	Endochitinase-like superfamily, Plant lectins/antimicrobial peptides, Chitin-binding domain, type 1
#	Пептид	Сигнальная последовательность | зрелый пептид	PI	BLAST
1	CM001067.2_1_7	mnftkvlgiiflsvifitnnveg VDEVIKVSCQKKCRIWCVFDFCYQSCLKNYCHEHPQISSKVNNCRVSCSTHRCFKFKKGISIFLHDEVFEKSYLVF	7.923	hypothetical protein A4A49_61626 [Nicotiana attenuata]
2	CM001070.2_3_16	maniisfmklmlmlilisnsqfvnc KLDQKCFRDCIKACFQNPGCYISCAKECQVSSLNYNVFSTMDYCNLGCSIDKCASLIKGNFFFF	7.138	PREDICTED: uncharacterized protein LOC109228349 [Nicotiana attenuata]
3	CM001073.2_2_26	mafkvmlllflamfvliehnama VQNINPICAALCVVKCNTKPICLTLCLAKCSITKITYEESVDTEPTNHVCNVGCSLGHCFKFLVNYGTTYSLYFFFLRTDMQKSYNLND	6.898	uncharacterized protein LOC107001693 [Solanum pennellii]
4	CM001071.2_6_21	mkkmlgcgrincmvmiiilwllmskivkm EDEVVPTRDVYGCWGGCYNNCFLLQKNSDDDKTYQCYYNCLNNCTPISTPTSSTTSSPLNYGSLCQGGCFLMICIPLSFGK	3.908	hypothetical protein BC332_21312 [Capsicum chinense]
MOTIF: C[ABD-Z]{3}C[ABD-Z]{3,4}C[ABD-Z]{4,32}C[ABD-Z]{2,3}C[ABD-Z]{3,4}C
#	Name	Signaling sequence | mature seqeunce	AMP prediction	PI	BLAST	Accession	% identity	Nucleotide sequence
1	c17952_g1_i1_4	msftkvlltiflivivstnvea IGEEKISCRAKCVLACLLSKTPHCLSDCLKQCKLHISSEEFNDARNLKKV*		8.275	hypothetical protein A4A49_61307 [Nicotiana attenuata]	OIT05932.1	62	ATGAGCTTCACAAAAGTTCTATTAACAATTTTTCTCATTGTGATTGTTTCAACAAATGTTGAAGCTATTGGTGAAGAAAAAATTTCTTGTAGAGCAAAATGCGTACTTGCATGTCTCTTAAGCAAAACACCTCATTGTCTTTCTGATTGTTTGAAACAATGTAAACTTCATATTTCTTCTGAAGAATTTAACGATGCTCGAAATTTAAAGAAGGTATAA
3	c48870_g1_i1_6	mgsrvgmamaaammtllvvsa LGDTSAVLSECAKQCMPVCLREQGATIPMCETACTNYCDQASSGGGGGGGIM*		3.97	hypothetical protein L484_013049 [Morus notabilis]	EXC32934.1	58	ATGGGCAGCAGAGTTGGCATGGCAATGGCAGCGGCGATGATGACGCTGTTGGTGGTGTCGGCGTTGGGTGACACGTCAGCAGTATTGTCGGAGTGTGCGAAGCAGTGCATGCCGGTGTGCCTGAGAGAGCAAGGAGCCACCATTCCGATGTGTGAGACTGCCTGCACCAACTACTGCGACCAAGCCTCTTCTGGCGGCGGCGGCGGAGGAGGCATTATGTGA
4	c17952_g1_i2_6	msftkvlltiflivivstnvea IGEEKISCRAKCVLACLLSKTPHCLSDCLKQCKLHISSEEFNDARNLKKI*		8.275	hypothetical protein A4A49_61307 [Nicotiana attenuata]	OIT05932.1	62	ATGAGCTTCACAAAAGTTCTATTAACAATTTTTCTCATTGTGATTGTTTCAACAAATGTTGAAGCTATTGGTGAAGAAAAAATTTCTTGTAGAGCAAAATGCGTACTTGCATGTCTCTTAAGCAAAACACCTCATTGTCTTTCTGATTGTTTGAAACAATGTAAACTTCATATTTCTTCTGAAGAATTTAACGATGCTCGAAATTTAAAGAAGATTTGA
5	c38905_g1_i1_5	mekkkmnsvaamamvfmillsanidtvgvaa QGVNCYDNCNTGCAGLPSKQYIKCDKKCHKRCGDDDKIDGNVG*		7.6	PREDICTED: uncharacterized protein LOC107027143 [S. pennellii]	XP_015083809.1	99	ATGGAGAAGAAGAAAATGAATTCAGTTGCAGCTATGGCTATGGTGTTTATGATCCTTCTATCGGCCAACATCGACACAGTTGGCGTCGCTGCTCAAGGCGTCAATTGCTATGATAACTGCAACACCGGATGCGCCGGTCTCCCATCCAAGCAATATATCAAATGTGATAAGAAGTGCCACAAAAGATGTGGAGATGATGACAAAATTGATGGAAACGTTGGTTGA
6	c39331_g1_i5_2	mekkkmaaiamvfiilssani DTISVAAQGLSCYDNCNTGCAGLPSEEYLICDNKCHERCGDESKIYGNLVESV*		4.027	PREDICTED: uncharacterized protein LOC107061424 [S. tuberosum]	XP_015166147.1	85	ATGGAGAAGAAGAAAATGGCAGCTATAGCTATGGTGTTCATCATCCTTTCATCGGCCAATATCGACACGATCAGTGTTGCTGCTCAAGGTCTCAGTTGCTATGACAACTGCAACACCGGCTGTGCCGGTCTCCCATCGGAGGAGTACCTGATTTGTGATAACAAGTGCCACGAAAGGTGTGGAGATGAAAGCAAAATTTATGGAAACTTAGTTGAAAGTGTTTAA
	PR1 protein/ACB88202.1	mgysnialiicfltfaifhssqa QNSPQDYLNAHNAARRQVGVGPMTWDNRLAAFAQNYANQRAGDCRMQHSGGPYGENLAAAFPQLNAAGAVKMWVDEKQWYNYNSNTCQAGKVCGHYTQVVWRNSVRLGCARVRCNNGWYFITCNYDPPGNWRGQRPYGDLENQPAFDSKLELPTDV				PR1 protein [S. lycopersicum]
	Q08697.1	mkssifvacfitfiifhssqa QTPRENFLNAHNAARRRVGVGPMTWDDGLAAYAQNYANQRADDCGMIHSDGPYGENLAAAFPQLNAAGAVKMWDDEKQWYDYNSNTCAPGKVCGHYTQVVWRKSVRLGCARVRCNSGWVFITCNYDPPGNYIDNVYGDLEEQKPDFDSKLELPN				RecName: Full=Pathogenesis-related protein 1A1; Short=PR-1A1; Flags: Precursor [S. lycopersicum]
	LOC101268192/1/XP_004241377.1	maastisifttvlilslfsslipstka QDSPPAPEAPAPSPGVDCFRVLVNMSDCLAFVERGSNTTTPGKGCCPEIAGLLDSNPICLCHMLGRAHSGAKIGFNIDVDKALKLPSACSLEFPPSTTCSDLGIPVGAPLPSEESPAPSPGGFATSPTSDNINAASIIVFYKMQFLIGMAIMFFTSFF*					100	ATGGCCGCATCCACCATATCCATTTTCACCACAGTTCTCATTCTCTCACTATTCTCCTCCCTGATTCCATCTACCAAAGCACAAGACTCGCCGCCGGCACCAGAAGCTCCGGCACCGAGCCCCGGAGTTGATTGCTTTAGAGTTCTAGTAAACATGTCCGATTGCTTAGCATTTGTCGAAAGAGGAAGCAATACGACTACACCGGGTAAAGGATGTTGCCCGGAAATTGCTGGATTGTTAGATAGTAACCCTATTTGCTTGTGCCATATGCTTGGCCGAGCTCACTCCGGTGCTAAAATTGGGTTCAATATTGATGTCGATAAGGCACTTAAACTTCCTTCTGCTTGTAGTTTGGAGTTTCCACCATCTACCACTTGCTCAGATCTTGGCATCCCAGTC…		LOC101268192/1
	LOC101268192/2/XP_004241377.1	maastisifttvlilslfsslipstka QDSPPAPEAPAPSPGVDCFRVLVNMSDCLAFVERGSNTTTPGKGCCPEIAGLLDSNPICLCHMLGRAHSGAKIGFNIDVDKALKLPSACSLEFPPSTTCSGTVLLSVSFTQFWATVYL*					100	ATGGCCGCATCCACCATATCCATTTTCACCACAGTTCTCATTCTCTCACTATTCTCCTCCCTGATTCCATCTACCAAAGCACAAGACTCGCCGCCGGCACCAGAAGCTCCGGCACCGAGCCCCGGAGTTGATTGCTTTAGAGTTCTAGTAAACATGTCCGATTGCTTAGCATTTGTCGAAAGAGGAAGCAATACGACTACACCGGGTAAAGGATGTTGCCCGGAAATTGCTGGATTGTTAGATAGTAACCCTATTTGCTTGTGCCATATGCTTGGCCGAGCTCACTCCGGTGCTAAAATTGGGTTCAATATTGATGTCGATAAGGCACTTAAACTTCCTTCTGCTTGTAGTTTGGAGTTTCCACCATCTACCACTTGCTCAGGTACCGTTTTACTCTCT…		LOC101268192/2
	LOC104646555/1/XP_010318608.1	mafttvlifsllfvfvpttls QTFGNLPAGPTASSCGPLLLRLAPCGPFVQGGSPSPTERCCSNLRQLYIQQPDCLCLLLNQTGISTLPINTTLALQLPLLCSMHVDNNTCSGM*					100	ATGGCTTTTACTACTGTTCTTATTTTTTCACTTCTATTTGTTTTTGTACCTACAACCCTTTCACAGACATTCGGTAACTTACCTGCAGGGCCCACCGCGTCGTCGTGTGGGCCACTACTGCTGCGATTGGCTCCCTGTGGACCGTTTGTGCAGGGCGGATCGCCTTCACCGACCGAGCGGTGTTGCAGTAACCTCAGGCAACTCTATATCCAACAACCAGATTGTCTTTGCCTGTTGCTCAATCAAACTGGCATCAGCACTCTTCCAATAAACACCACTTTGGCACTTCAATTGCCACTTCTTTGCAGTATGCATGTTGACAATAATACCTGTTCAGGTATGTAA
	с4B931_ SOLLC	MELFTVNPAIAMEFPISSTLSQSKVMLINTPLLAGASARLVCYNGKNAMVQSAITDKNGEFRITPKSLMGADIGKCKVYLVKSPNPTCNVPTNFNGGKTGALLQHVVPPKPPIVTAAVVQPPMSDLYGVGPFIFEASSKIPCAMHRKL
												ТРАНСКРИПТОМНЫЕ ДАННЫЕ
												контроль	inf-2	if-4	ind-4	ir-4
raif	LOC101247044	masrpifvfmllatlafa MVAESSFSSSSSFFNDPVVNSLGHNTGGGLDEWMTTGRIGDTLFADEEMMMPTESARRAL NNQDHISYRAMSKNAIPCDRHGASYYQCTRMQKIRPYRRGCSKITRCQRR	AMP	10.38	protein RALF-like 22 [S. lycopersicum]	XP_004244368.1			Rapid ALkalinization Factor		LOC101247044	0.001	0.001	0.001	0.001	0.0112679
raif	LOC101245916	mgcnqtipsltislliltisslsh FTFHAEGRKLLHTNRHGDNEIESEKRAMLTSQIGSRPPRCEKRCGTCGHCEAIQVPTNPQITNGNKNHTINNKKAYNNIAYARDNDNSNYKPMSWKCKCGNLIFNP	AMP	9.3	EPIDERMAL PATTERNING FACTOR-like protein 2 [S. lycopersicum]	XP_004233613.1			EPIDERMAL PATTERNING FACTOR-like protein		LOC101245916	0.001	0.0413167	0.001	0.0450664	0.001
raif	LOC101261641	MASFTKYSSQELRVVVIASGLLIIAFLYHVPITGGVEVPNWGKGATGVKVGSRPPRCSVDKCLNCSPCMATLIAPIHQGKHKASAASSQHDTYYLLAWKCKCGNKLYHP	AMP	9.39	EPIDERMAL PATTERNING FACTOR-like protein 2 [S. lycopersicum]	XP_004244788.1			EPIDERMAL PATTERNING FACTOR-like protein		LOC101261641	16.2372	17.1065	19.8327	10.5443	11.0268
есть ли эта последовательность	c17550_g1_i2_6	mllivlvvtiikvqqvtea LDDVDEFLMESQTSTMILAGNARDQHLSFDATGSKGEICKENIKGNCIDNENLNAQHCTYGSRCKHDVISS*		4.55	PREDICTED: uncharacterized protein LOC102606345 [S. tuberosum]	XP_006338350.1	ATGCTCCTAATTGTACTAGTTGTCACCATAATAAAGGTGCAACAAGTAACTGAAGCATTAGATGATGTTGATGAATTCTTGATGGAATCACAAACAAGCACTATGATTCTTGCTGGTAATGCTAGAGACCAACATCTATCTTTCGACGCGACGGGGAGTAAAGGAGAGATATGTAAGGAAAATATTAAAGGTAATTGCATCGATAATGAGAACCTTAACGCACAACACTGCACCTATGGTAGCCGTTGCAAACATGATGTAATATCCTCGTAA
другой класс
#REF!	LOC101245916	mgcnqtipsltislliltisslsh FTFHAEGRKLLHTNRHGDNEIESEKRAMLTSQIGSRPPRCEKRCGTCGHCEAIQVPTNPQITNGNKNHTINNKKAYNNIAYARDNDNSNYKPMSWKCKCGNLIFNP	AMP	9.3	EPIDERMAL PATTERNING FACTOR-like protein 2 [S. lycopersicum]	XP_004233613.1			EPIDERMAL PATTERNING FACTOR-like protein		LOC101245916	0.001	0.0413167	0.001	0.0450664	0.001
ЦИС БОГАТЫЕ
#VALUE!	LOC101266023	MLLVDSSQSLRPYHFSYHGKGTYKDNQNHVHLKEEKKGDHDVLGMEMYPTGSSLPDCSHACGPCFPCKRVMVSFACSIAESCPIVYRCMCRGKYYHVPSN*	AMP	8.12	protein EPIDERMAL PATTERNING FACTOR 2 [S. lycopersicum]	XP_004237867.2	atgttgttggttgactctagccaaagcctacgtccatatcatttttcctatcatggcaaaggaacatacaaggacaatcaaaaccatgtccaccttaaggaagaaaaaaaaggagatcatgatgtgttaggaatggagatgtatccaacaggatcaagtttaccagattgttctcatgcttgtggaccttgtttcccttgtaagagagtaatggtgagctttgcatgctccattgctgaatcttgtcccattgtctacaggtgtatgtgtagaggcaaatattaccatgtcccttccaattga	87, 10 замен в сигнальном пептиде	EPIDERMAL PATTERNING FACTOR-like protein		LOC101266023	0.157348	0.0615311	0.171696	0.336028	0.321373
#VALUE!	LOC101261641	MASFTKYSSQELRVVVIASGLLIIAFLYHVPITGGVEVPNWGKGATGVKVGSRPPRCSVDKCLNCSPCMATLIAPIHQGKHKASAASSQHDTYYLLAWKCKCGNKLYHP	AMP	9.39	EPIDERMAL PATTERNING FACTOR-like protein 2 [S. lycopersicum]	XP_004244788.1			EPIDERMAL PATTERNING FACTOR-like protein		LOC101261641	16.2372	17.1065	19.8327	10.5443	11.0268
#VALUE!	mcpi	maqkftilftillvviaaqdvma QDATLTKLFQQYDPVCHKPCSTQDDCSGGTFCQACWRFAGTCGPYVGRAMAIGV*	Non-AMP	6.279	metallocarboxypeptidase inhibitor precursor [S. lycopersicum]	NP_001233934. 1			Carboxypeptidase A inhibitor (pfam02977)/BLAST		mcpi	58.5621	6.31263	11.0595	101.333	122.967
MEG
LOC101255726	XP_004246774.1	mqksfaqnlvklsslplilvlifcclvmmvsa RGSHVTNPGVESDDDAMKQDETSLRKRLEPLHRDTEYRLVTASQELEMELAANKSNKTWLWSQQQQPFQLCLACKCCVSAAEAEAEAETEPSNCTSLPCCFVIDCQLPNKPYGVCAFVPKTCNCTSCATPLL	AMP	4.87	uncharacterized protein LOC101255726 [S. lycopersicum]	XP_004246774.1		-			LOC101255726	23.3294	20.355	14.8585	9.47166	12.1641
KYNITZ
#VALUE!	PRP2	NP_001234083.1	mervnklcvaffvinmmmavaaa QSATNVRATYHLYNPQNINWDLRTASVYCATWDADKPLEWRRRYGWTAFCGPAGPTGQASCGRCLRVTNTGTGTQETVRIVDQCRNGGLDLDVNVFNRLDTNGLGYQRGNLNVNYEFVNC	AMP	8.3	Barwin (pfam00967)/BLAST	pathogenesis-related protein P2 precursor [S. lycopersicum]	NP_001234083.1			PRP2	355.433	349.955	511.064	241.313	137.813
#VALUE!	LOC101264239	XP_004245428.1	maylqprllgklsiflllcivqtsfss SSHQHLSSRHLLTTTPSNIIKQYLNPHNKARAKLGLPPLKWSNKLANYASWWGHQRQVSCELVHSRGDYGENLFWGSGKDWKPSDAVTMWAKERPYYDYKSNSCKKNEQCLHYTQIIWKQSTRVGCAKVLCKTGDTLISCNYDPHGNVEGEKPF	AMP	9.32	Cysteine-rich secretory protein-related (IPR001283)	pathogenesis-related protein PRB1-3 [S. lycopersicum]	XP_004245428.1			LOC101264239	0.001	0.0211023	0.0618024	0.001	0.00902832
#VALUE!	PR1a1	NP_001234128.2	mkssifvacfitfiifhssqa QTPRENFLNAHNAARRRVGVGPMTWDDGLAAYAQNYANQRADDCGMIHSDGPYGENLAAAFPQLNAAGAVKMWDDEKQWYDYNSNTCAPGKVCGHYTQVVWRKSVRLGCARVRCNSGWVFITCNYDPPGNYIGQRPYGDLEEQKPDFDSKLELPN	AMP	5.89	Cysteine-rich secretory protein-related (IPR001283)	pathogenesis-related protein 1A1 precursor [S. lycopersicum]	NP_001234128.2			PR1a1	0.394333	1.21207	0.347046	0.913098	0.900513
DEFENS
1	LOC104646745	maklltcillivalffvgtiipsves ETCYQIHPEILCDGGQVEPKCLPFCKQKFGPNAGGQCIDQIGFQGPFCACNYPC	amp	4.9	putative defensin-like protein 120 [S. lycopersicum]	XP_010319434.1			-		LOC104646745	0.001	0.001	0.0173639	0.0221273	0.0192962
1	LOC101244389	mskstiflalllcfllissndm QGVEGKTCRWRSKEYRTRFCLLSDTCFIKCKQEYPKAIKGQCIRKSTFSRYCYCWRKC	amp	9.62	uncharacterized protein LOC107025603 [S. pennellii]	XP_015081859.1			Knottin, scorpion toxin-like superfamily		LOC101244389	0.0173948	0.0413167	0.0500917	0.0468783	0.396627
2	LOC101254607	marsicfmafvvlammlfvsyevqa QPMCKSTSQTFKGLCFTDSSCRKACLKEEFEGGHCSKLQRKCLCTKICVFDKISDEVKTNFGWGSKNS	amp	8.86	defensin-like protein [S. lycopersicum]	XP_019070323.1			Defensin, plant; Knottin, scorpion toxin-like superfamily		LOC101254607	0.001	0.0212144	0.001	0.001	0.0170566
3	LOC101255877	magfkkllatfflvlmlvfaaeltea RTCESQSHRYKGPCVRKNNCANVCKTEGFSGGHCRGFRRRCFCAKHC	amp	9.36	defensin Ec-AMP-D2-like [S. lycopersicum]	XP_010319372.1			Defensin, plant; Knottin, scorpion toxin-like superfamily		LOC101255877	0.001	0.001	0.001	0.001	0.00902832
GASA
#VALUE!	LOC101266025	mklflltlllvtlvitpsfiqttma GSYFCDSKCKLRCSKAGLADRCLKYCGICCEECKCVPSGTYGNKHECPCYRDKKNSKGKSKCP*	7.959	AMP	gibberellin-regulated family protein precursor [S. lycopersicum]	NP_001317094.1	100? В начале много терминаторов, я их удалела	GASA (pfam02704)/BLAST	atggctggttcatatttttgtgattcgaagtgcaagctgagatgttcaaaggcaggacttgcggacagatgcttgaaatactgtggaatttgttgtgaagaatgcaaatgcgtgccttctggaacttatggtaacaaacatgaatgtccttgttatagggacaagaagaactctaagggcaagtctaaatgcccttga		LOC101266025	82.7497	52.7727	45.9877	49.2652	63.4851
pollen
LOC101249242	XP_025886042.1	MLHSSVESEPLSNDFFFLKLTKSSEIILIVSVVCLFSLFGVIHAESEASSDHSQTHFKVDGKVYCDVCRTQFENRLSKPLSGAEVQLQCKNQTTDAITATVDGKTDEHGFYELLVEHDHEDDICEMMLKKSPMDDCTEIPHERNAQESARITITNNNGIVDTTRHANPLFFLKKEASPECDEVFKELELLPEDISQS	AMP	4.7	anther-specific protein LAT52-like [S. lycopersicum]	XP_025886042.1	Pollen_Ole_e_I (pfam01190)/BLAST				LOC101249242	0.001	0.001	0.0232192	0.001	0.0170566

[truncated: 5 more sheets: EPFs, ДИФ ЭКСПРЕССИРУЮЩИЕ ГЕНЫ, Cysteine-rich peptides, PR-1, PR-4 ]
