# Supplementary material for: Molecular Insights into the Role of Cysteine-Rich Peptides in Induced Resistance to Fusarium oxysporum Infection in Tomato Based on Transcriptome Profiling
Source: Int J Mol Sci. 2021 May 27;22(11):5741. doi: 10.3390/ijms22115741 (PMC8198727; doi:10.3390/ijms22115741)
Supplement: Supplementary file 1 [file ijms-22-05741-s001.zip › Table S4.xlsx]

## Sheet: проверить наличие
МОТИФ: CX{1,8}CX{4,5}СCX{5}CX{6}CX{3,5}CX{3,4}C
#	Пептид	Сигнальная последовательность | зрелый пептид	АМП (AMPPred)	PI	BLAST	идентификационный номер NCBI	% идентичности	InterProScan
1	CM001066.2_6_3	mketaisvlgllslfllevvsa NEIINGTFVLEGINKNASGGVFANGDECGMQANHRSKCPSGMCCSIWGWCGTTSEYCGSGFCQNQCTGPSPHGSCGMQGGGTKCPSGQCCSLLGWCGTGSDFCKPEICQSQCSGPSLPKWTMRMAS	AMP	6.253	chitin-binding lectin 1 [S. lycopersicum]	XP_019068637.1	0.9787	Endochitinase-like superfamily, Chitin-binding domain, type 1
2	CM001073.2_4_7	mrlsaccllfslllltvsa EQCGRQAGVAHCAAGLCCSKFGWCGYTDAHCAPGNCQSQCPPRNYLHLLLLET	Non-AMP	6.46	endochitinase 3-like [S. lycopersicum]	XP_004248635.1	0.8846	Endochitinase-like superfamily, Plant lectins/antimicrobial peptides, Chitin-binding domain, type 1
3	CM001073.2_6_8	mfaitfkmrktskfttfslvfslvllsaasa QNCGSQGGGKVCASGQCCSKFGWCGNTNDHCASGNCQSQCPGGGPGPGPDTGGDLRSVISNSMFDQMLKHRKFL	AMP	7.284	endochitinase [S. pennellii]	XP_015055152.2	0.932	Endochitinase-like superfamily, Plant lectins/antimicrobial peptides, Chitin-binding domain, type 1
4	CM001070.2_2_4	mklmkfvvvivtilalllsiana QQCGIQAGGALCDNGLCCSQFGYCGTTTAYCGPGCQSQCN	Non-AMP	3.327	class I chitinase [S. tuberosum]	AFX66979.1	0.8413	Endochitinase-like superfamily, Plant lectins/antimicrobial peptides, Chitin-binding domain, type 1
5	CM001073.2_1_6	mkmmkffvlvvtilalllsvana QQCGSQAGGALCANGLCCSQYGYCGTTPDYCGQGCQSQCN	Non-AMP	3.327	class I chitinase [S. tuberosum]	AFX66979.1	0.8413	Endochitinase-like superfamily, Plant lectins/antimicrobial peptides, Chitin-binding domain, type 1
6	CM001070.2_5_5	mkfhvvilmilallltatsa QQCGRQARGRACANRLCCSQYGFCGSTRAYCGFGCQSNCRRYDATGKGQKLNDDEHKNNDGHN	AMP	7.95	Antimicrobial protein PN-AMP1 [Capsicum annuum]	PHT75700.1	0.7765	Endochitinase-like superfamily, Plant lectins/antimicrobial peptides, Chitin-binding domain, type 1
7	CM001072.2_5_5	mkinvvallvlplflfmvvsa HELSLPFHLPINETFGLVTYSYKGECGMHGGRCGWEDGGRKCPKGVCCIYSGWCGTTSDYCDVDKCQSQCSGPFPQGRCGWQADNGSCPTGVCCSLKGQCGKQASGRKCPTGVCCSDSGWCGTTSIYCDPNRCQSQCSGPFP	AMP	7.46	chitin-binding lectin 1-like [S. lycopersicum]	XP_025883816.1	0.6715	Endochitinase-like superfamily, Plant lectins/antimicrobial peptides, Chitin-binding domain, type 1
8	CM001072.1_4_5	msywtvlwylwfvqcsyp YPQGQCGLEASGRKCPKGVCYNYSGLCGNTLDYYDVDKCQSQCSGPFTQGRCGWQADNGSCPTVVCCSLSGWCGTTSCHCGCGKCQSQCKRPYPPSPPSITEGRCGKQTGGRKCPNGVCCSDLGWCGTTSIYYYPNRCQSQCSGPFPQR	AMP	8.51	chitin-binding lectin 1-like [S. lycopersicum]	XP_025883816.1	0.8627	Endochitinase-like superfamily, Plant lectins/antimicrobial peptides, Chitin-binding domain, type 1
9	CM001071.2_5_5	mkfsttlvfvilallltttya EQCGRQNGKRKCPNKLCCSKFGWCGTSCDYCGSGCQSNCRKGCATAMFANETVNNNGEHLDNGDFN	AMP	8.13	Chitinase 12 [Capsicum baccatum]	PHT31935.1	0.8621	Endochitinase-like superfamily, Plant lectins/antimicrobial peptides, Chitin-binding domain, type 1
10	CM001067.2_3_5	mmmritiilafellvftmg SDFDVRKNETLEGIDEPYPSGRCGWQAGGRKCPPKLCCSRHGWCGTERGCCDPDFCQSQCSGTPMPPYIAPFLTARQQPARGMRGIRSFFLNADIVWWIYYYY	AMP	8.08	chitin-binding lectin 1 [S. lycopersicum]	XP_019068637.1	0.55	Endochitinase-like superfamily, Plant lectins/antimicrobial peptides, Chitin-binding domain, type 1
#	Пептид	Сигнальная последовательность | зрелый пептид	PI	BLAST
1	CM001067.2_1_7	mnftkvlgiiflsvifitnnveg VDEVIKVSCQKKCRIWCVFDFCYQSCLKNYCHEHPQISSKVNNCRVSCSTHRCFKFKKGISIFLHDEVFEKSYLVF	7.923	hypothetical protein A4A49_61626 [Nicotiana attenuata]
2	CM001070.2_3_16	maniisfmklmlmlilisnsqfvnc KLDQKCFRDCIKACFQNPGCYISCAKECQVSSLNYNVFSTMDYCNLGCSIDKCASLIKGNFFFF	7.138	PREDICTED: uncharacterized protein LOC109228349 [Nicotiana attenuata]
3	CM001073.2_2_26	mafkvmlllflamfvliehnama VQNINPICAALCVVKCNTKPICLTLCLAKCSITKITYEESVDTEPTNHVCNVGCSLGHCFKFLVNYGTTYSLYFFFLRTDMQKSYNLND	6.898	uncharacterized protein LOC107001693 [Solanum pennellii]
4	CM001071.2_6_21	mkkmlgcgrincmvmiiilwllmskivkm EDEVVPTRDVYGCWGGCYNNCFLLQKNSDDDKTYQCYYNCLNNCTPISTPTSSTTSSPLNYGSLCQGGCFLMICIPLSFGK	3.908	hypothetical protein BC332_21312 [Capsicum chinense]
MOTIF: C[ABD-Z]{3}C[ABD-Z]{3,4}C[ABD-Z]{4,32}C[ABD-Z]{2,3}C[ABD-Z]{3,4}C
#	Name	Signaling sequence | mature seqeunce	AMP prediction	PI	BLAST	Accession	% identity	Nucleotide sequence
1	c17952_g1_i1_4	msftkvlltiflivivstnvea IGEEKISCRAKCVLACLLSKTPHCLSDCLKQCKLHISSEEFNDARNLKKV*		8.275	hypothetical protein A4A49_61307 [Nicotiana attenuata]	OIT05932.1	62	ATGAGCTTCACAAAAGTTCTATTAACAATTTTTCTCATTGTGATTGTTTCAACAAATGTTGAAGCTATTGGTGAAGAAAAAATTTCTTGTAGAGCAAAATGCGTACTTGCATGTCTCTTAAGCAAAACACCTCATTGTCTTTCTGATTGTTTGAAACAATGTAAACTTCATATTTCTTCTGAAGAATTTAACGATGCTCGAAATTTAAAGAAGGTATAA
3	c48870_g1_i1_6	mgsrvgmamaaammtllvvsa LGDTSAVLSECAKQCMPVCLREQGATIPMCETACTNYCDQASSGGGGGGGIM*		3.97	hypothetical protein L484_013049 [Morus notabilis]	EXC32934.1	58	ATGGGCAGCAGAGTTGGCATGGCAATGGCAGCGGCGATGATGACGCTGTTGGTGGTGTCGGCGTTGGGTGACACGTCAGCAGTATTGTCGGAGTGTGCGAAGCAGTGCATGCCGGTGTGCCTGAGAGAGCAAGGAGCCACCATTCCGATGTGTGAGACTGCCTGCACCAACTACTGCGACCAAGCCTCTTCTGGCGGCGGCGGCGGAGGAGGCATTATGTGA
4	c17952_g1_i2_6	msftkvlltiflivivstnvea IGEEKISCRAKCVLACLLSKTPHCLSDCLKQCKLHISSEEFNDARNLKKI*		8.275	hypothetical protein A4A49_61307 [Nicotiana attenuata]	OIT05932.1	62	ATGAGCTTCACAAAAGTTCTATTAACAATTTTTCTCATTGTGATTGTTTCAACAAATGTTGAAGCTATTGGTGAAGAAAAAATTTCTTGTAGAGCAAAATGCGTACTTGCATGTCTCTTAAGCAAAACACCTCATTGTCTTTCTGATTGTTTGAAACAATGTAAACTTCATATTTCTTCTGAAGAATTTAACGATGCTCGAAATTTAAAGAAGATTTGA
5	c38905_g1_i1_5	mekkkmnsvaamamvfmillsanidtvgvaa QGVNCYDNCNTGCAGLPSKQYIKCDKKCHKRCGDDDKIDGNVG*		7.6	PREDICTED: uncharacterized protein LOC107027143 [S. pennellii]	XP_015083809.1	99	ATGGAGAAGAAGAAAATGAATTCAGTTGCAGCTATGGCTATGGTGTTTATGATCCTTCTATCGGCCAACATCGACACAGTTGGCGTCGCTGCTCAAGGCGTCAATTGCTATGATAACTGCAACACCGGATGCGCCGGTCTCCCATCCAAGCAATATATCAAATGTGATAAGAAGTGCCACAAAAGATGTGGAGATGATGACAAAATTGATGGAAACGTTGGTTGA
6	c39331_g1_i5_2	mekkkmaaiamvfiilssani DTISVAAQGLSCYDNCNTGCAGLPSEEYLICDNKCHERCGDESKIYGNLVESV*		4.027	PREDICTED: uncharacterized protein LOC107061424 [S. tuberosum]	XP_015166147.1	85	ATGGAGAAGAAGAAAATGGCAGCTATAGCTATGGTGTTCATCATCCTTTCATCGGCCAATATCGACACGATCAGTGTTGCTGCTCAAGGTCTCAGTTGCTATGACAACTGCAACACCGGCTGTGCCGGTCTCCCATCGGAGGAGTACCTGATTTGTGATAACAAGTGCCACGAAAGGTGTGGAGATGAAAGCAAAATTTATGGAAACTTAGTTGAAAGTGTTTAA
	PR1 protein/ACB88202.1	mgysnialiicfltfaifhssqa QNSPQDYLNAHNAARRQVGVGPMTWDNRLAAFAQNYANQRAGDCRMQHSGGPYGENLAAAFPQLNAAGAVKMWVDEKQWYNYNSNTCQAGKVCGHYTQVVWRNSVRLGCARVRCNNGWYFITCNYDPPGNWRGQRPYGDLENQPAFDSKLELPTDV				PR1 protein [S. lycopersicum]
	Q08697.1	mkssifvacfitfiifhssqa QTPRENFLNAHNAARRRVGVGPMTWDDGLAAYAQNYANQRADDCGMIHSDGPYGENLAAAFPQLNAAGAVKMWDDEKQWYDYNSNTCAPGKVCGHYTQVVWRKSVRLGCARVRCNSGWVFITCNYDPPGNYIDNVYGDLEEQKPDFDSKLELPN				RecName: Full=Pathogenesis-related protein 1A1; Short=PR-1A1; Flags: Precursor [S. lycopersicum]
	LOC101268192/1/XP_004241377.1	maastisifttvlilslfsslipstka QDSPPAPEAPAPSPGVDCFRVLVNMSDCLAFVERGSNTTTPGKGCCPEIAGLLDSNPICLCHMLGRAHSGAKIGFNIDVDKALKLPSACSLEFPPSTTCSDLGIPVGAPLPSEESPAPSPGGFATSPTSDNINAASIIVFYKMQFLIGMAIMFFTSFF*					100	ATGGCCGCATCCACCATATCCATTTTCACCACAGTTCTCATTCTCTCACTATTCTCCTCCCTGATTCCATCTACCAAAGCACAAGACTCGCCGCCGGCACCAGAAGCTCCGGCACCGAGCCCCGGAGTTGATTGCTTTAGAGTTCTAGTAAACATGTCCGATTGCTTAGCATTTGTCGAAAGAGGAAGCAATACGACTACACCGGGTAAAGGATGTTGCCCGGAAATTGCTGGATTGTTAGATAGTAACCCTATTTGCTTGTGCCATATGCTTGGCCGAGCTCACTCCGGTGCTAAAATTGGGTTCAATATTGATGTCGATAAGGCACTTAAACTTCCTTCTGCTTGTAGTTTGGAGTTTCCACCATCTACCACTTGCTCAGATCTTGGCATCCCAGTC…		LOC101268192/1
	LOC101268192/2/XP_004241377.1	maastisifttvlilslfsslipstka QDSPPAPEAPAPSPGVDCFRVLVNMSDCLAFVERGSNTTTPGKGCCPEIAGLLDSNPICLCHMLGRAHSGAKIGFNIDVDKALKLPSACSLEFPPSTTCSGTVLLSVSFTQFWATVYL*					100	ATGGCCGCATCCACCATATCCATTTTCACCACAGTTCTCATTCTCTCACTATTCTCCTCCCTGATTCCATCTACCAAAGCACAAGACTCGCCGCCGGCACCAGAAGCTCCGGCACCGAGCCCCGGAGTTGATTGCTTTAGAGTTCTAGTAAACATGTCCGATTGCTTAGCATTTGTCGAAAGAGGAAGCAATACGACTACACCGGGTAAAGGATGTTGCCCGGAAATTGCTGGATTGTTAGATAGTAACCCTATTTGCTTGTGCCATATGCTTGGCCGAGCTCACTCCGGTGCTAAAATTGGGTTCAATATTGATGTCGATAAGGCACTTAAACTTCCTTCTGCTTGTAGTTTGGAGTTTCCACCATCTACCACTTGCTCAGGTACCGTTTTACTCTCT…		LOC101268192/2
	LOC104646555/1/XP_010318608.1	mafttvlifsllfvfvpttls QTFGNLPAGPTASSCGPLLLRLAPCGPFVQGGSPSPTERCCSNLRQLYIQQPDCLCLLLNQTGISTLPINTTLALQLPLLCSMHVDNNTCSGM*					100	ATGGCTTTTACTACTGTTCTTATTTTTTCACTTCTATTTGTTTTTGTACCTACAACCCTTTCACAGACATTCGGTAACTTACCTGCAGGGCCCACCGCGTCGTCGTGTGGGCCACTACTGCTGCGATTGGCTCCCTGTGGACCGTTTGTGCAGGGCGGATCGCCTTCACCGACCGAGCGGTGTTGCAGTAACCTCAGGCAACTCTATATCCAACAACCAGATTGTCTTTGCCTGTTGCTCAATCAAACTGGCATCAGCACTCTTCCAATAAACACCACTTTGGCACTTCAATTGCCACTTCTTTGCAGTATGCATGTTGACAATAATACCTGTTCAGGTATGTAA
	с4B931_ SOLLC	MELFTVNPAIAMEFPISSTLSQSKVMLINTPLLAGASARLVCYNGKNAMVQSAITDKNGEFRITPKSLMGADIGKCKVYLVKSPNPTCNVPTNFNGGKTGALLQHVVPPKPPIVTAAVVQPPMSDLYGVGPFIFEASSKIPCAMHRKL
												ТРАНСКРИПТОМНЫЕ ДАННЫЕ
												контроль	inf-2	if-4	ind-4	ir-4
raif	LOC101247044	masrpifvfmllatlafa MVAESSFSSSSSFFNDPVVNSLGHNTGGGLDEWMTTGRIGDTLFADEEMMMPTESARRAL NNQDHISYRAMSKNAIPCDRHGASYYQCTRMQKIRPYRRGCSKITRCQRR	AMP	10.38	protein RALF-like 22 [S. lycopersicum]	XP_004244368.1			Rapid ALkalinization Factor		LOC101247044	0.001	0.001	0.001	0.001	0.0112679
raif	LOC101245916	mgcnqtipsltislliltisslsh FTFHAEGRKLLHTNRHGDNEIESEKRAMLTSQIGSRPPRCEKRCGTCGHCEAIQVPTNPQITNGNKNHTINNKKAYNNIAYARDNDNSNYKPMSWKCKCGNLIFNP	AMP	9.3	EPIDERMAL PATTERNING FACTOR-like protein 2 [S. lycopersicum]	XP_004233613.1			EPIDERMAL PATTERNING FACTOR-like protein		LOC101245916	0.001	0.0413167	0.001	0.0450664	0.001
raif	LOC101261641	MASFTKYSSQELRVVVIASGLLIIAFLYHVPITGGVEVPNWGKGATGVKVGSRPPRCSVDKCLNCSPCMATLIAPIHQGKHKASAASSQHDTYYLLAWKCKCGNKLYHP	AMP	9.39	EPIDERMAL PATTERNING FACTOR-like protein 2 [S. lycopersicum]	XP_004244788.1			EPIDERMAL PATTERNING FACTOR-like protein		LOC101261641	16.2372	17.1065	19.8327	10.5443	11.0268
есть ли эта последовательность	c17550_g1_i2_6	mllivlvvtiikvqqvtea LDDVDEFLMESQTSTMILAGNARDQHLSFDATGSKGEICKENIKGNCIDNENLNAQHCTYGSRCKHDVISS*		4.55	PREDICTED: uncharacterized protein LOC102606345 [S. tuberosum]	XP_006338350.1	ATGCTCCTAATTGTACTAGTTGTCACCATAATAAAGGTGCAACAAGTAACTGAAGCATTAGATGATGTTGATGAATTCTTGATGGAATCACAAACAAGCACTATGATTCTTGCTGGTAATGCTAGAGACCAACATCTATCTTTCGACGCGACGGGGAGTAAAGGAGAGATATGTAAGGAAAATATTAAAGGTAATTGCATCGATAATGAGAACCTTAACGCACAACACTGCACCTATGGTAGCCGTTGCAAACATGATGTAATATCCTCGTAA
другой класс
#REF!	LOC101245916	mgcnqtipsltislliltisslsh FTFHAEGRKLLHTNRHGDNEIESEKRAMLTSQIGSRPPRCEKRCGTCGHCEAIQVPTNPQITNGNKNHTINNKKAYNNIAYARDNDNSNYKPMSWKCKCGNLIFNP	AMP	9.3	EPIDERMAL PATTERNING FACTOR-like protein 2 [S. lycopersicum]	XP_004233613.1			EPIDERMAL PATTERNING FACTOR-like protein		LOC101245916	0.001	0.0413167	0.001	0.0450664	0.001
ЦИС БОГАТЫЕ
#VALUE!	LOC101266023	MLLVDSSQSLRPYHFSYHGKGTYKDNQNHVHLKEEKKGDHDVLGMEMYPTGSSLPDCSHACGPCFPCKRVMVSFACSIAESCPIVYRCMCRGKYYHVPSN*	AMP	8.12	protein EPIDERMAL PATTERNING FACTOR 2 [S. lycopersicum]	XP_004237867.2	atgttgttggttgactctagccaaagcctacgtccatatcatttttcctatcatggcaaaggaacatacaaggacaatcaaaaccatgtccaccttaaggaagaaaaaaaaggagatcatgatgtgttaggaatggagatgtatccaacaggatcaagtttaccagattgttctcatgcttgtggaccttgtttcccttgtaagagagtaatggtgagctttgcatgctccattgctgaatcttgtcccattgtctacaggtgtatgtgtagaggcaaatattaccatgtcccttccaattga	87, 10 замен в сигнальном пептиде	EPIDERMAL PATTERNING FACTOR-like protein		LOC101266023	0.157348	0.0615311	0.171696	0.336028	0.321373
#VALUE!	LOC101261641	MASFTKYSSQELRVVVIASGLLIIAFLYHVPITGGVEVPNWGKGATGVKVGSRPPRCSVDKCLNCSPCMATLIAPIHQGKHKASAASSQHDTYYLLAWKCKCGNKLYHP	AMP	9.39	EPIDERMAL PATTERNING FACTOR-like protein 2 [S. lycopersicum]	XP_004244788.1			EPIDERMAL PATTERNING FACTOR-like protein		LOC101261641	16.2372	17.1065	19.8327	10.5443	11.0268
#VALUE!	mcpi	maqkftilftillvviaaqdvma QDATLTKLFQQYDPVCHKPCSTQDDCSGGTFCQACWRFAGTCGPYVGRAMAIGV*	Non-AMP	6.279	metallocarboxypeptidase inhibitor precursor [S. lycopersicum]	NP_001233934. 1			Carboxypeptidase A inhibitor (pfam02977)/BLAST		mcpi	58.5621	6.31263	11.0595	101.333	122.967
MEG
LOC101255726	XP_004246774.1	mqksfaqnlvklsslplilvlifcclvmmvsa RGSHVTNPGVESDDDAMKQDETSLRKRLEPLHRDTEYRLVTASQELEMELAANKSNKTWLWSQQQQPFQLCLACKCCVSAAEAEAEAETEPSNCTSLPCCFVIDCQLPNKPYGVCAFVPKTCNCTSCATPLL	AMP	4.87	uncharacterized protein LOC101255726 [S. lycopersicum]	XP_004246774.1		-			LOC101255726	23.3294	20.355	14.8585	9.47166	12.1641
KYNITZ
#VALUE!	PRP2	NP_001234083.1	mervnklcvaffvinmmmavaaa QSATNVRATYHLYNPQNINWDLRTASVYCATWDADKPLEWRRRYGWTAFCGPAGPTGQASCGRCLRVTNTGTGTQETVRIVDQCRNGGLDLDVNVFNRLDTNGLGYQRGNLNVNYEFVNC	AMP	8.3	Barwin (pfam00967)/BLAST	pathogenesis-related protein P2 precursor [S. lycopersicum]	NP_001234083.1			PRP2	355.433	349.955	511.064	241.313	137.813
#VALUE!	LOC101264239	XP_004245428.1	maylqprllgklsiflllcivqtsfss SSHQHLSSRHLLTTTPSNIIKQYLNPHNKARAKLGLPPLKWSNKLANYASWWGHQRQVSCELVHSRGDYGENLFWGSGKDWKPSDAVTMWAKERPYYDYKSNSCKKNEQCLHYTQIIWKQSTRVGCAKVLCKTGDTLISCNYDPHGNVEGEKPF	AMP	9.32	Cysteine-rich secretory protein-related (IPR001283)	pathogenesis-related protein PRB1-3 [S. lycopersicum]	XP_004245428.1			LOC101264239	0.001	0.0211023	0.0618024	0.001	0.00902832
#VALUE!	PR1a1	NP_001234128.2	mkssifvacfitfiifhssqa QTPRENFLNAHNAARRRVGVGPMTWDDGLAAYAQNYANQRADDCGMIHSDGPYGENLAAAFPQLNAAGAVKMWDDEKQWYDYNSNTCAPGKVCGHYTQVVWRKSVRLGCARVRCNSGWVFITCNYDPPGNYIGQRPYGDLEEQKPDFDSKLELPN	AMP	5.89	Cysteine-rich secretory protein-related (IPR001283)	pathogenesis-related protein 1A1 precursor [S. lycopersicum]	NP_001234128.2			PR1a1	0.394333	1.21207	0.347046	0.913098	0.900513
DEFENS
#REF!	LOC104646745	maklltcillivalffvgtiipsves ETCYQIHPEILCDGGQVEPKCLPFCKQKFGPNAGGQCIDQIGFQGPFCACNYPC	amp	4.9	putative defensin-like protein 120 [S. lycopersicum]	XP_010319434.1			-		LOC104646745	0.001	0.001	0.0173639	0.0221273	0.0192962
#REF!	LOC101244389	mskstiflalllcfllissndm QGVEGKTCRWRSKEYRTRFCLLSDTCFIKCKQEYPKAIKGQCIRKSTFSRYCYCWRKC	amp	9.62	uncharacterized protein LOC107025603 [S. pennellii]	XP_015081859.1			Knottin, scorpion toxin-like superfamily		LOC101244389	0.0173948	0.0413167	0.0500917	0.0468783	0.396627
#REF!	LOC101254607	marsicfmafvvlammlfvsyevqa QPMCKSTSQTFKGLCFTDSSCRKACLKEEFEGGHCSKLQRKCLCTKICVFDKISDEVKTNFGWGSKNS	amp	8.86	defensin-like protein [S. lycopersicum]	XP_019070323.1			Defensin, plant; Knottin, scorpion toxin-like superfamily		LOC101254607	0.001	0.0212144	0.001	0.001	0.0170566
#REF!	LOC101255877	magfkkllatfflvlmlvfaaeltea RTCESQSHRYKGPCVRKNNCANVCKTEGFSGGHCRGFRRRCFCAKHC	amp	9.36	defensin Ec-AMP-D2-like [S. lycopersicum]	XP_010319372.1			Defensin, plant; Knottin, scorpion toxin-like superfamily		LOC101255877	0.001	0.001	0.001	0.001	0.00902832
GASA
#VALUE!	LOC101266025	mklflltlllvtlvitpsfiqttma GSYFCDSKCKLRCSKAGLADRCLKYCGICCEECKCVPSGTYGNKHECPCYRDKKNSKGKSKCP*	7.959	AMP	gibberellin-regulated family protein precursor [S. lycopersicum]	NP_001317094.1	100? В начале много терминаторов, я их удалела	GASA (pfam02704)/BLAST	atggctggttcatatttttgtgattcgaagtgcaagctgagatgttcaaaggcaggacttgcggacagatgcttgaaatactgtggaatttgttgtgaagaatgcaaatgcgtgccttctggaacttatggtaacaaacatgaatgtccttgttatagggacaagaagaactctaagggcaagtctaaatgcccttga		LOC101266025	82.7497	52.7727	45.9877	49.2652	63.4851
pollen
LOC101249242	XP_025886042.1	MLHSSVESEPLSNDFFFLKLTKSSEIILIVSVVCLFSLFGVIHAESEASSDHSQTHFKVDGKVYCDVCRTQFENRLSKPLSGAEVQLQCKNQTTDAITATVDGKTDEHGFYELLVEHDHEDDICEMMLKKSPMDDCTEIPHERNAQESARITITNNNGIVDTTRHANPLFFLKKEASPECDEVFKELELLPEDISQS	AMP	4.7	anther-specific protein LAT52-like [S. lycopersicum]	XP_025886042.1	Pollen_Ole_e_I (pfam01190)/BLAST				LOC101249242	0.001	0.001	0.0232192	0.001	0.0170566

## Sheet: ДИФ ЭКСПРЕССИРУЮЩИЕ ГЕНЫ
	Для достоверно экссирующих генов выбрала порог от 0,3 до максимума., контроль-не зараженные растения на 4-й день, inf-2 - F.oxis на 2й день, inf-4 - на 4й день, ind-4 - индукция на 4й день, ir-4 индукция+патоген на 4 гень. В следующих колонках это значения относительно контроля, розовым цветом показана значения меньше 0,5 те падает экспресия, салатовым значения больше 2, те экспрессия увеличивает…
		ТРАНСКРИПТОМНЫЕ ДАННЫЕ
	gNam	контроль	inf-2	inf-4	ind-4	ir-4	inf-2/cont	inf-4 /cont	ind-4/cont	ir-4/cont	inf4/inf2		ir-4/inf-4	ir-4/ind-4	inf4/ind-4
1	CR-101247519	0.859792	2.38002	1.87521	1.96348	3.12103	2.76814	2.181	2.28367	3.62998	0.787896		1.66436	1.58954	0.955045
2	CR-101248013	8.78959	6.10937	7.60052	2.44154	3.34658	0.695069	0.864719	0.277777	0.380744	1.24408		0.44031	1.37068	3.113
3	CR-101252788	0.789146	0.182145	0.539962	0.858193	0.966429	0.230813	0.684235	1.0875	1.22465	2.96446		1.78981	1.12612	0.629185
4	CR-101253698	1.35283	1.59099	5.10406	93.2855	60.9668	1.17604	3.77287	68.9558	45.0661	3.20811		11.9448	0.65355	0.0547143
5	CR-101256442	28.0348	12.8326	13.651	28.663	25.0545	0.457739	0.486931	1.02241	0.893693	1.06377		1.83536	0.874106	0.476259
6	CR-101258845	23.6199	7.91914	17.4874	20.3778	15.7046	0.335274	0.740368	0.862741	0.664888	2.20825		0.89805	0.770669	0.858158
7	CR-101261641	16.2372	17.1065	19.8327	10.5443	11.0268	1.05354	1.22143	0.649392	0.679103	1.15936		0.555989	1.04575	1.88089
8	CR-101266023	0.157348	0.0615311	0.171696	0.336028	0.321373	0.39105	1.09119	2.13557	2.04243	2.7904		1.87175	0.956389	0.510959
9	CR-104644846	2.59736	1.06855	1.15159	1.21011	1.31571	0.411399	0.443371	0.4659	0.506556	1.07771		1.14251	1.08726	0.951643
10	CR-104649377	1.04893	0.969609	0.918736	0.734438	0.781397	0.92438	0.875879	0.700178	0.744947	0.947532		0.850514	1.06394	1.25094
11	CR-mcpi	58.5621	6.31263	11.0595	101.333	122.967	0.107794	0.188851	1.73036	2.09977	1.75196		11.1186	1.21349	0.10914
12	DEFL-DEFL1	1.64899	1.14952	1.85749	5.34333	4.51141	0.697105	1.12644	3.24036	2.73586	1.61588		2.42877	0.844307	0.347628
13	DEFL-LOC101254768	9.28636	6.57352	7.3468	6.28982	7.52711	0.707868	0.791139	0.677318	0.810556	1.11764		1.02454	1.19671	1.16805
14	DEFL-LOC101256442	28.0348	12.8326	13.651	28.663	25.0545	0.457739	0.486931	1.02241	0.893693	1.06377		1.83536	0.874106	0.476259
15	DEFL-LOC101258271	18.7865	23.9885	20.1721	13.9912	18.6512	1.2769	1.07376	0.744748	0.992802	0.840908		0.924604	1.33307	1.44177
16	DEFL-LOC101262930	0.001	2.9047	0.662769	0.001	0.232132	2904.7	662.769	1	232.132	0.228171		0.350246	232.132	662.769
17	DEFL-TGAS118	25.9413	15.477	31.5423	58.6407	53.3864	0.596617	1.21591	2.26052	2.05797	2.03801		1.69254	0.910399	0.537891
18	GASA-LOC101248254	13.7418	1.10831	4.1824	130.304	52.9386	0.0806522	0.304356	9.48228	3.85238	3.77369		12.6575	0.406271	0.0320974
19	GASA-LOC101251077	0.473916	0.202247	0.338942	5.01552	4.31188	0.426757	0.715194	10.5831	9.09841	1.67588		12.7216	0.859709	0.0675786
20	GASA-LOC101252867	1.81576	0.162267	0.223192	13.5143	6.46452	0.0893659	0.12292	7.4428	3.56024	1.37547		28.9639	0.478346	0.0165152
21	GASA-LOC101254500	2.92912	0.807446	1.6847	12.9433	7.38099	0.275661	0.575154	4.41883	2.51986	2.08645		4.3812	0.570256	0.13016
22	GASA-LOC101254978	37.8772	37.6742	39.8249	97.9914	148.448	0.994639	1.05142	2.58708	3.91919	1.05709		3.72752	1.51491	0.406412
23	GASA-LOC101255275	7.62345	10.5803	8.78969	24.2446	39.9868	1.38786	1.15298	3.18027	5.24523	0.830763		4.54928	1.64931	0.362542
24	GASA-LOC101256861	4.3027	0.867865	1.25683	4.09073	9.88618	0.201702	0.292103	0.950737	2.29767	1.44819		7.86595	2.41673	0.307239
25	GASA-LOC101259800	3.85497	3.04541	2.25848	1.05678	4.59401	0.789996	0.585862	0.274135	1.19171	0.741601		2.03412	4.34717	2.13713
26	GASA-LOC101266025	82.7497	52.7727	45.9877	49.2652	63.4851	0.637739	0.555745	0.595352	0.767194	0.871431		1.38048	1.28864	0.933473
27	GASA-LOC101267190	5.41191	2.58205	2.48533	2.64136	3.7685	0.477105	0.459233	0.488065	0.696333	0.962539		1.5163	1.42672	0.940926
28	GASA-RSI-1	5.14544	6.78418	5.56911	7.74343	19.4801	1.31848	1.08234	1.50491	3.78589	0.820896		3.49788	2.51569	0.719204
29	GASA-SN2	1011.74	1226.45	320.246	714.585	1619.19	1.21222	0.31653	0.706293	1.6004	0.261117		5.05606	2.26591	0.448157
30	KUN-loc101244652	8.80282	6.53017	13.3791	9.00696	10.677	0.741827	1.51987	1.02319	1.21291	2.04881		0.798039	1.18542	1.48542
31	KUN-loc101248413	0.529363	0.001	0.440576	0.15795	0.0639169	0.00188906	0.832277	0.298378	0.120743	440.576		0.145076	0.404665	2.78933
32	KUN-loc101248703	1.94438	0.283553	1.73499	0.995213	2.7609	0.145832	0.89231	0.51184	1.41993	6.11876		1.5913	2.77418	1.74334
33	KUN-loc101257731	17.2791	15.6412	15.1037	27.135	36.5968	0.905206	0.874099	1.57039	2.11798	0.965635		2.42304	1.34869	0.556612
34	KUN-loc101265854	49.401	16.4258	24.741	82.2039	34.6206	0.332499	0.50082	1.66401	0.700807	1.50623		1.39932	0.421155	0.300972
35	KUN-loc101267538	0.234256	0.0412046	0.233701	0.46098	0.95785	0.175895	0.99763	1.96785	4.0889	5.67172		4.09862	2.07786	0.506965
36	KUN-loc101267821	0.0665792	0.0211023	0.21028	0.108448	0.312035	0.31695	3.15834	1.62886	4.68668	9.96477		1.48391	2.87727	1.93898
37	KUN-P4	131.997	134.523	282.347	99.4746	67.8563	1.01913	2.13904	0.753611	0.514073	2.09888		0.24033	0.682147	2.83838
38	KUN-PR1a1	0.394333	1.21207	0.347046	0.913098	0.900513	3.07372	0.880083	2.31555	2.28363	0.286325		2.59479	0.986217	0.380075
39	KUN-PR1a2	3.97156	2.39956	6.04126	6.06033	1.96186	0.604186	1.52113	1.52593	0.493977	2.51765		0.324744	0.323722	0.996852
1	KUN-PR1b1	6922.72	3638.27	7187.69	4402.15	2490.53	0.525555	1.03827	0.635898	0.359762	1.97558		0.3465	0.565755	1.63277
2	KUN-PRP2	355.433	349.955	511.064	241.313	137.813	0.984589	1.43786	0.678928	0.387732	1.46037		0.269659	0.571095	2.11784
3	LTP-LOC101244513	0.001	0.0212144	0.105039	0.409666	0.153538	21.2144	105.039	409.666	153.538	4.9513		1.46173	0.374789	0.256401
4	LTP-LOC101244795	6.73025	6.0494	3.34843	19.9626	9.67145	0.898838	0.497519	2.96611	1.43701	0.553514		2.88836	0.484477	0.167735
5	LTP-LOC101244954	304.498	354.49	338.653	252.223	317.482	1.16418	1.11217	0.828324	1.04264	0.955325		0.937485	1.25874	1.34267
6	LTP-LOC101244981	31.0014	4.48953	3.35323	67.971	24.1082	0.144817	0.108164	2.19251	0.777646	0.746901		7.18952	0.354683	0.0493333
7	LTP-LOC101245586	0.794213	0.0613069	0.338942	9.48502	3.26046	0.077192	0.426765	11.9427	4.10527	5.52861		9.61953	0.343748	0.0357344
8	LTP-LOC101246456	0.294769	0.323309	3.12728	7.6884	10.6625	1.09682	10.6093	26.0828	36.1723	9.67272		3.4095	1.38683	0.406753
9	LTP-LOC101247242	0.570947	0.544771	0.441778	0.71331	0.557364	0.954152	0.773764	1.24935	0.976209	0.810944		1.26164	0.781377	0.619335
10	LTP-LOC101250539	38.6635	11.1253	20.4081	48.3377	40.675	0.287746	0.52784	1.25022	1.05202	1.8344		1.99308	0.841474	0.422199
11	LTP-LOC101251407	113.932	164.68	151.725	272.747	336.677	1.44543	1.33172	2.39395	2.95507	0.921332		2.21899	1.23439	0.556286
12	LTP-LOC101252396	0.211599	0.444147	0.451085	0.156138	0.453376	2.099	2.13179	0.737897	2.14261	1.01562		1.00508	2.90368	2.889
13	LTP-LOC101254214	1.39561	2.38058	1.09063	1.87172	4.30347	1.70576	0.781474	1.34115	3.08357	0.458138		3.94585	2.29921	0.582691
14	LTP-LOC101254307	0.263317	1.03025	0.557528	0.425973	1.69925	3.9126	2.11733	1.61772	6.45324	0.541156		3.04782	3.9891	1.30883
15	LTP-LOC101254713	4.52139	0.222574	1.21809	13.2832	2.42585	0.0492269	0.269407	2.93786	0.536529	5.47277		1.99152	0.182626	0.0917018
16	LTP-LOC101254762	0.0993688	0.74826	0.178754	0.180889	1.00323	7.53013	1.79889	1.82038	10.096	0.238893		5.61236	5.5461	0.988194
17	LTP-LOC101255907	3.18862	4.70255	2.08883	0.112072	1.10642	1.47479	0.655089	0.0351475	0.34699	0.444192		0.529684	9.8724	18.6383
18	LTP-LOC101256678	0.335158	0.384401	0.477957	0.672253	0.990684	1.14692	1.42606	2.00578	2.95587	1.24338		2.07275	1.47368	0.710978
19	LTP-LOC101257015	1.60607	5.19004	5.8901	1.71959	6.38353	3.23152	3.6674	1.07068	3.97463	1.13488		1.08377	3.71224	3.42529
20	LTP-LOC101257400	19.0994	8.64618	10.0584	351.777	101.916	0.452694	0.526637	18.4182	5.3361	1.16334		10.1324	0.289719	0.0285933
21	LTP-LOC101259446	1.43987	1.37121	2.36853	3.83355	4.6277	0.952312	1.64496	2.66243	3.21396	1.72733		1.95383	1.20716	0.617842
22	LTP-LOC101259614	432.781	350.379	503.783	416.19	360.322	0.809599	1.16406	0.961664	0.832574	1.43782		0.715232	0.865764	1.21046
23	LTP-LOC101261449	0.97188	5.59669	2.42363	1.14673	2.70554	5.75862	2.49376	1.17991	2.78382	0.433048		1.11631	2.35935	2.11352
24	LTP-LOC101262798	31.4883	34.4061	68.7918	106.929	114.176	1.09266	2.18468	3.39585	3.626	1.99941		1.65974	1.06777	0.643339
25	LTP-LOC101262829	22.773	29.992	23.9382	16.8441	18.7699	1.317	1.05117	0.73965	0.824215	0.798154		0.784095	1.11433	1.42117
26	LTP-LOC101263716	0.803008	0.303207	0.555279	6.87236	2.84667	0.377589	0.691499	8.55827	3.54501	1.83135		5.12655	0.41422	0.0807989
27	LTP-LOC101264489	11.1511	11.7576	9.58311	14.3129	19.7433	1.05439	0.859383	1.28354	1.77051	0.815055		2.06021	1.3794	0.669543
28	LTP-LOC101266657	94.7695	109.917	121.098	43.1476	78.8502	1.15983	1.27782	0.45529	0.832021	1.10173		0.651125	1.82745	2.80661
29	LTP-LOC101268192	1.99448	1.10988	1.35021	2.28401	1.91969	0.556475	0.676973	1.14517	0.962502	1.21654		1.42177	0.840491	0.591156
30	LTP-LOC101268783	0.572143	1.11021	0.889614	0.334216	0.511054	1.94045	1.55488	0.584148	0.893227	0.8013		0.574467	1.52911	2.66179
31	LTP-LOC104646555	0.591213	0.484688	0.575094	0.420537	0.556984	0.81982	0.972735	0.711313	0.942104	1.18652		0.96851	1.32446	1.36752
32	LTP-LOC104648550	0.0968356	0.142277	0.001	0.314901	0.302147	1.46926	0.0103268	3.25191	3.12021	0.00702857		302.147	0.9595	0.00317561
33	LTP-LTP-LOC101253176	0.0665792	0.182705	0.0945302	0.875696	0.490348	2.74418	1.41981	13.1527	7.36488	0.517391		5.18721	0.559952	0.107949
34	LTP-TR7k-LTP	0.122026	0.243012	0.001	0.55031	0.0866922	1.99148	0.008195	4.50979	0.710442	0.00411502		86.6922	0.157533	0.00181716
35	LTP-trXSP10	11.3575	17.7366	19.2389	9.7723	25.2729	1.56167	1.69394	0.860426	2.22522	1.0847		1.31363	2.58618	1.96872
36	mbpi-loc101253378	3.8416	2.56016	4.63082	3.44847	2.36607	0.66643	1.20544	0.897666	0.615907	1.8088		0.510939	0.686121	1.34286
37	mbpi-loc101257761	17.0406	15.7631	14.345	15.6562	12.1661	0.925035	0.841816	0.918758	0.713946	0.910037		0.848102	0.777078	0.916255
38	meg-loc101255726	23.3294	20.355	14.8585	9.47166	12.1641	0.872503	0.636899	0.405996	0.521407	0.729968		0.818665	1.28427	1.56873
39	meg-loc101256442	28.0348	12.8326	13.651	28.663	25.0545	0.457739	0.486931	1.02241	0.893693	1.06377		1.83536	0.874106	0.476259
40	POL-LOC101253793	27.2128	26.6138	11.5705	7.97945	13.1189	0.977988	0.425186	0.293224	0.482087	0.434756		1.13383	1.64409	1.45004
41	POL-LOC101254753	0.389409	0.929517	0.612475	0.523165	0.726889	2.38699	1.57283	1.34348	1.86665	0.658917		1.18681	1.38941	1.17071
42	POL-LOC101259813	77.7837	75.9732	70.7326	75.0758	67.6121	0.976724	0.909349	0.965186	0.869233	0.931019		0.955884	0.900585	0.942149
43	POL-LOC101265501	0.365415	1.94035	1.12817	0.533421	1.56779	5.30999	3.08737	1.45977	4.29045	0.581427		1.38968	2.93913	2.11497
44	ralf-loc101250742	102.6	198.179	123.001	95.1601	173.418	1.93156	1.19884	0.927482	1.69022	0.620656		1.40989	1.82238	1.29257
45	ralf-loc101251815	0.683178	0.585312	0.727022	1.18054	0.958021	0.856749	1.06418	1.72801	1.4023	1.24211		1.31773	0.811512	0.61584
46	ralf-loc101263243	27.949	18.8686	15.4629	29.7833	32.7824	0.675111	0.553255	1.06563	1.17294	0.819503		2.12007	1.1007	0.519181
47	ralf-loc101266778	0.148553	0.001	0.0173639	0.559984	0.402966	0.00673159	0.116887	3.76958	2.71261	17.3639		23.2071	0.719603	0.0310079
48	ralf-loc104645946	21.4499	7.75484	7.3881	17.8583	13.2695	0.361532	0.344434	0.832555	0.618624	0.952708		1.79606	0.743043	0.413708
49	ralf-loc104649416	0.384342	0.141716	0.286244	1.18717	1.5599	0.368723	0.744762	3.08883	4.05861	2.01984		5.44954	1.31396	0.241114
50	thi-LOC101247707	1.81815	2.89887	1.61428	6.51856	8.60993	1.59441	0.88787	3.58528	4.73555	0.556865		5.33361	1.32083	0.247643
51	thi-LOC101253378	3.8416	2.56016	4.63082	3.44847	2.36607	0.66643	1.20544	0.897666	0.615907	1.8088		0.510939	0.686121	1.34286
52	thi-LOC101257761	17.0406	15.7631	14.345	15.6562	12.1661	0.925035	0.841816	0.918758	0.713946	0.910037		0.848102	0.777078	0.916255
53	TRDea1	2.41807	2.3579	0.826407	25.0793	6.70872	0.975117	0.341764	10.3716	2.77441	0.350484		8.11793	0.2675	0.0329518
									CR-101258845	23.6199	7.91914	17.4874	20.3778	15.7046
									DEFL-LOC101256442	28.0348	12.8326	13.651	28.663	25.0545
									DEFL-TGAS118	25.9413	15.477	31.5423	58.6407	53.3864
									KUN-loc101257731	17.2791	15.6412	15.1037	27.135	36.5968
									KUN-loc101265854	49.401	16.4258	24.741	82.2039	34.6206
									KUN-PR1b1	6922.72	3638.27	7187.69	4402.15	2490.53
									KUN-PRP2	355.433	349.955	511.064	241.313	137.813
									LTP-LOC101257400	19.0994	8.64618	10.0584	351.777	101.916
									LTP-LOC101262798	31.4883	34.4061	68.7918	106.929	114.176
									LTP-LOC101266657	94.7695	109.917	121.098	43.1476	78.8502
									meg-loc101255726	23.3294	20.355	14.8585	9.47166	12.1641
									POL-LOC101253793	27.2128	26.6138	11.5705	7.97945	13.1189
									ralf-loc101250742	102.6	198.179	123.001	95.1601	173.418
									ralf-loc104645946	21.4499	7.75484	7.3881	17.8583	13.2695
									thi-LOC101257761	17.0406	15.7631	14.345	15.6562	12.1661

## Sheet: Fold change
	Table S4. Expression patterns of S. lycopersicum CRP genes
	Up-regulated genes are shown in green, down-regulated genes, in pink. For up-regulated genes, expression fold change was ≥2, for down-regulated genes, ≤0.5 when gene expression values were ≥ minimal expression threshold. Expression values for individual coding sequences were calculated as Counts per Million Mapped Reads (CPM). Minimal expression threshold was defined as 0.3. Abbreviations used: C…
Name	Inf-2/Cont	Inf-4/Cont	Ind/Cont	IR/Cont	Inf-4/Inf-2	IR/Ind	IR/Inf-4	Inf-4/Ind
SlDEFL1	0.697105	1.12644	3.24036	2.73586	1.61588	0.844307	2.42877	0.347628
SlDEFL2	0.596617	1.21591	2.26052	2.05797	2.03801	0.910399	1.69254	0.537891
SlDEFL3	0.298487	0.649304	0.822739	0.477938	2.17532	0.580911	0.736078	0.789198
SlDEFL4	2904.7	662.769	1	232.132	0.228171	232.132	0.350246	662.769
SlDEFL5	1	1	1	11.2679	1	11.2679	11.2679	1
SlDEFL6	1	1	1	11.2679	1	11.2679	11.2679	1
SlDEFL7	1	89.8769	43.2546	29.5641	89.8769	0.683489	0.328939	2.07786
SlDEFL8	1.2769	1.07376	0.744748	0.992802	0.840908	1.33307	0.924604	1.44177
SlDEFL9	0.707868	0.791139	0.677318	0.810556	1.11764	1.19671	1.02454	1.16805
SlSN1	1.31848	1.08234	1.50491	3.78589	0.820896	2.51569	3.49788	0.719204
SlSN2	1.21222	0.31653	0.706293	1.6004	0.261117	2.26591	5.05606	0.448157
SlSN3	0.0806522	0.304356	9.48228	3.85238	3.77369	0.406271	12.6575	0.0320974
SlSN4	0.426757	0.715194	10.5831	9.09841	1.67588	0.859709	12.7216	0.0675786
SlSN5	0.0893659	0.12292	7.4428	3.56024	1.37547	0.478346	28.9639	0.0165152
SlSN6	0.275661	0.575154	4.41883	2.51986	2.08645	0.570256	4.3812	0.13016
SlSN7	0.994639	1.05142	2.58708	3.91919	1.05709	1.51491	3.72752	0.406412
SlSN8	1.38786	1.15298	3.18027	5.24523	0.830763	1.64931	4.54928	0.362542
SlSN9	0.201702	0.292103	0.950737	2.29767	1.44819	2.41673	7.86595	0.307239
SlSN10	0.789996	0.585862	0.274135	1.19171	0.741601	4.34717	2.03412	2.13713
SlSN11	0.477105	0.459233	0.488065	0.696333	0.962539	1.42672	1.5163	0.940926
SlSN12	0.637739	0.555745	0.595352	0.767194	0.871431	1.28864	1.38048	0.933473
SlSN13	1.07232	1.91827	1.16774	1.59117	1.7889	1.36261	0.82948	1.64272
SlThi1	0.66643	1.20544	0.897666	0.615907	1.8088	0.686121	0.510939	1.34286
SlThi2	0.925035	0.841816	0.918758	0.713946	0.910037	0.777078	0.848102	0.916255
SlThi3	1.59441	0.88787	3.58528	4.73555	0.556865	1.32083	5.33361	0.247643
SlLTP1.1	1.14692	1.42606	2.00578	2.95587	1.24338	1.47368	2.07275	0.710978
SlLTP1.2	1.09682	10.6093	26.0828	36.1723	9.67272	1.38683	3.4095	0.406753
SlLTP1.3	0.954152	0.773764	1.24935	0.976209	0.810944	0.781377	1.26164	0.619335
SlLTP1.4	1.47479	0.655089	0.0351475	0.34699	0.444192	9.8724	0.529684	18.6383
SlLTP1.5	0.452694	0.526637	18.4182	5.3361	1.16334	0.289719	10.1324	0.0285933
SlLTP2.1	1.99148	0.008195	4.50979	0.710442	0.00411502	0.157533	86.6922	0.00181716
SlLTP2.2	0.809599	1.16406	0.961664	0.832574	1.43782	0.865764	0.715232	1.21046
SlLTP2.3	1.09266	2.18468	3.39585	3.626	1.99941	1.06777	1.65974	0.643339
SlLTPd1.1	1.71965	0.774429	0.999618	1.32269	0.450341	1.3232	1.70796	0.774725
SlLTPd2.1	0.0295949	1.48246	0.654855	1.45518	50.0917	2.22214	0.981599	2.26379
SlLTPd2.2	2.74418	1.41981	13.1527	7.36488	0.517391	0.559952	5.18721	0.107949
SlLTPd2.3	1.46926	0.0103268	3.25191	3.12021	0.00702857	0.9595	302.147	0.00317561
SlLTPd3.1	1.56167	1.69394	0.860426	2.22522	1.0847	2.58618	1.31363	1.96872
SlLTPd3.2	1.43293	0.504099	0.0100635	1.68972	0.351796	167.905	3.35196	50.0917
SlLTPd4.1	9.07901	8.52397	2.85167	8.28106	0.938866	2.90394	0.971503	2.98912
SlLTPd5.1	1	45.4385	43.2546	1	45.4385	0.0231189	0.0220078	1.05049
SlLTPd6.1	0.975117	0.341764	10.3716	2.77441	0.350484	0.2675	8.11793	0.0329518
SlLTPd6.2	0.0492269	0.269407	2.93786	0.536529	5.47277	0.182626	1.99152	0.0917018
SlLTPd6.3	0.144817	0.108164	2.19251	0.777646	0.746901	0.354683	7.18952	0.0493333
SlLTPd6.4	1	1	46.8783	41.1416	1	0.877627	41.1416	0.0213318
SlLTPd6.5	1.70576	0.781474	1.34115	3.08357	0.458138	2.29921	3.94585	0.582691
SlLTPd6.6	0.898838	0.497519	2.96611	1.43701	0.553514	0.484477	2.88836	0.167735
SlLTPd6.7	0.344877	1.0999	1.76302	1.50344	3.18924	0.852765	1.36689	0.62387
SlLTPd6.8	1.44543	1.33172	2.39395	2.95507	0.921332	1.23439	2.21899	0.556286
SlLTPd6.9	0.077192	0.426765	11.9427	4.10527	5.52861	0.343748	9.61953	0.0357344
SlLTPd6.10	0.377589	0.691499	8.55827	3.54501	1.83135	0.41422	5.12655	0.0807989
SlLTPd6.11	0.116367	0.128041	0.851022	0.504851	1.10032	0.593229	3.9429	0.150455
SlLTPd7.1	0.0199265	1.11483	0.0199265	1.18439	55.947	59.4378	1.06239	55.947
SlLTPd8.1	10.4777	6.10762	1.27206	1.4421	0.582918	1.13367	0.236114	4.80134
SlLTPg1.1	3.23152	3.6674	1.07068	3.97463	1.13488	3.71224	1.08377	3.42529
SlLTPg1.2	1.15983	1.27782	0.45529	0.832021	1.10173	1.82745	0.651125	2.80661
SlLTPg2.1	1.16418	1.11217	0.828324	1.04264	0.955325	1.25874	0.937485	1.34267
SlLTPg2.2	0.287746	0.52784	1.25022	1.05202	1.8344	0.841474	1.99308	0.422199
SlLTPg2.3	0.81982	0.972735	0.711313	0.942104	1.18652	1.32446	0.96851	1.36752
SlLTPg2.4	7.53013	1.79889	1.82038	10.096	0.238893	5.5461	5.61236	0.988194
SlLTPg2.5	0.952312	1.64496	2.66243	3.21396	1.72733	1.20716	1.95383	0.617842
SlLTPg2.6	3.9126	2.11733	1.61772	6.45324	0.541156	3.9891	3.04782	1.30883
SlLTPg2.7	5.75862	2.49376	1.17991	2.78382	0.433048	2.35935	1.11631	2.11352
SlLTPg2.8	0.556475	0.676973	1.14517	0.962502	1.21654	0.840491	1.42177	0.591156
SlLTPg2.9	1.05439	0.859383	1.28354	1.77051	0.815055	1.3794	2.06021	0.669543
SlLTPx1.1	1.317	1.05117	0.73965	0.824215	0.798154	1.11433	0.784095	1.42117
SlLTPx2.1	2.099	2.13179	0.737897	2.14261	1.01562	2.90368	1.00508	2.889
SlLTPx3.1	21.2144	17.3639	66.1938	17.0566	0.818496	0.257678	0.982305	0.262319
SlLTPx3.2	1.94045	1.55488	0.584148	0.893227	0.8013	1.52911	0.574467	2.66179
SlHev1	9.91943	53.2161	6.95785	16.2392	5.36484	2.33393	0.305155	7.64836
SlKnot1	0.107794	0.188851	1.73036	2.09977	1.75196	1.21349	11.1186	0.10914
SlKnot2	1.17604	3.77287	68.9558	45.0661	3.20811	0.65355	11.9448	0.0547143
SlRALF1	1.93156	1.19884	0.927482	1.69022	0.620656	1.82238	1.40989	1.29257
SlRALF2	0.675111	0.553255	1.06563	1.17294	0.819503	1.1007	2.12007	0.519181
SlRALF3	0.361532	0.344434	0.832555	0.618624	0.952708	0.743043	1.79606	0.413708
SlRALF4	0.856749	1.06418	1.72801	1.4023	1.24211	0.811512	1.31773	0.61584
SlRALF5	0.00673159	0.116887	3.76958	2.71261	17.3639	0.719603	23.2071	0.0310079
SlRALF6	0.368723	0.744762	3.08883	4.05861	2.01984	1.31396	5.44954	0.241114
SlRALF7	0.169121	0.173805	1.03407	0.68372	1.0277	0.66119	3.93383	0.168078
SlMEG1	0.872503	0.636899	0.405996	0.521407	0.729968	1.28427	0.818665	1.56873
SlMEG2	0.457739	0.486931	1.02241	0.893693	1.06377	0.874106	1.83536	0.476259
SlOlee1.1	0.976724	0.909349	0.965186	0.869233	0.931019	0.900585	0.955884	0.942149
SlOlee1.2	0.977988	0.425186	0.293224	0.482087	0.434756	1.64409	1.13383	1.45004
SlOlee1.3	2.38699	1.57283	1.34348	1.86665	0.658917	1.38941	1.18681	1.17071
SlOlee1.4	5.30999	3.08737	1.45977	4.29045	0.581427	2.93913	1.38968	2.11497
SlOlee6.1	0.618091	0.457271	1.76568	0.400849	0.739812	0.227022	0.876612	0.258977
SlOlee6.2	0.106031	0.279835	0.272348	0.992858	2.63917	3.64554	3.54801	1.02749
SlOlee6.3	1.58026	1.5016	0.890013	1.27643	0.950224	1.43417	0.850052	1.68716
SlOlee6.4	0.993338	0.923221	0.87009	1.22046	0.929413	1.40268	1.32196	1.06106
SlEPF1	0.335274	0.740368	0.862741	0.664888	2.20825	0.770669	0.89805	0.858158
SlEPF2	1.05354	1.22143	0.649392	0.679103	1.15936	1.04575	0.555989	1.88089
SlEPF3	0.695069	0.864719	0.277777	0.380744	1.24408	1.37068	0.44031	3.113
SlEPF4	0.92438	0.875879	0.700178	0.744947	0.947532	1.06394	0.850514	1.25094
SlEPF5	0.411399	0.443371	0.4659	0.506556	1.07771	1.08726	1.14251	0.951643
SlEPF6	0.39105	1.09119	2.13557	2.04243	2.7904	0.956389	1.87175	0.510959
SlEPF7	2.76814	2.181	2.28367	3.62998	0.787896	1.58954	1.66436	0.955045
SlCRP1	0.636497	0.760271	1.90067	2.49767	1.19446	1.3141	3.28524	0.400001
SlPR-1.1	0.905206	0.874099	1.57039	2.11798	0.965635	1.34869	2.42304	0.556612
SlPR-1.2	0.175895	0.99763	1.96785	4.0889	5.67172	2.07786	4.09862	0.506965
SlPR-1.3	0.31695	3.15834	1.62886	4.68668	9.96477	2.87727	1.48391	1.93898
SlPR-1.4	3.07372	0.880083	2.31555	2.28363	0.286325	0.986217	2.59479	0.380075
SlPR-1.5	0.332499	0.50082	1.66401	0.700807	1.50623	0.421155	1.39932	0.300972
SlPR-1.6	0.604186	1.52113	1.52593	0.493977	2.51765	0.323722	0.324744	0.996852
SlPR-1.7	0.525555	1.03827	0.635898	0.359762	1.97558	0.565755	0.3465	1.63277
SlPR-1.8	1.01913	2.13904	0.753611	0.514073	2.09888	0.682147	0.24033	2.83838
SlPR-4.1	0.984589	1.43786	0.678928	0.387732	1.46037	0.571095	0.269659	2.11784
